# Supplementary material for: The Regulatory T Cell Lineage Factor Foxp3 Regulates Gene Expression through Several Distinct Mechanisms Mostly Independent of Direct DNA Binding
Source: PLoS Genet. 2015 Jun 24;11(6):e1005251. doi: 10.1371/journal.pgen.1005251 (PMC4480970; doi:10.1371/journal.pgen.1005251)
Supplement: S2 Table — (XLSX) [file pgen.1005251.s011.xlsx]

## Sheet: Sheet1
		Gene dysregulated in						Effect of wt Foxp3
ENSEMBL ID	Gene name	dE1to3	dFKHnls	dFKH	m4p2	m5	dE1
ENSMUSG00000000782	Tcf7	TRUE	TRUE	TRUE	FALSE	TRUE	TRUE	Down
ENSMUSG00000000869	Il4	TRUE	TRUE	TRUE	TRUE	TRUE	FALSE	Down
ENSMUSG00000001270	Ckb	TRUE	TRUE	TRUE	TRUE	TRUE	FALSE	Up
ENSMUSG00000005824	Tnfsf14	TRUE	TRUE	TRUE	TRUE	TRUE	FALSE	Down
ENSMUSG00000008999	Bmp7	TRUE	TRUE	TRUE	TRUE	TRUE	FALSE	Down
ENSMUSG00000011256	Adam19	TRUE	TRUE	TRUE	TRUE	TRUE	FALSE	Down
ENSMUSG00000019960	Dusp6	TRUE	TRUE	TRUE	TRUE	TRUE	FALSE	Down
ENSMUSG00000020027	Socs2	TRUE	TRUE	TRUE	TRUE	TRUE	FALSE	Up
ENSMUSG00000021356	Irf4	TRUE	TRUE	TRUE	TRUE	TRUE	FALSE	Up
ENSMUSG00000022864	D16Ertd472e	TRUE	TRUE	TRUE	TRUE	TRUE	FALSE	Up
ENSMUSG00000024910	Ctsw	TRUE	TRUE	TRUE	TRUE	TRUE	FALSE	Down
ENSMUSG00000026068	Il18rap	TRUE	TRUE	TRUE	TRUE	TRUE	FALSE	Down
ENSMUSG00000026814	Eng	TRUE	TRUE	TRUE	TRUE	TRUE	FALSE	Down
ENSMUSG00000026832	Cytip	TRUE	TRUE	TRUE	TRUE	TRUE	FALSE	Up
ENSMUSG00000027330	Cdc25b	TRUE	TRUE	TRUE	TRUE	TRUE	FALSE	Up
ENSMUSG00000028269	Gbp2b	TRUE	TRUE	TRUE	TRUE	TRUE	FALSE	Up
ENSMUSG00000029771	Irf5	TRUE	TRUE	TRUE	TRUE	TRUE	FALSE	Up
ENSMUSG00000030283	St8sia1	TRUE	TRUE	TRUE	FALSE	TRUE	TRUE	Down
ENSMUSG00000031904	Slc7a6	TRUE	TRUE	TRUE	TRUE	TRUE	FALSE	Down
ENSMUSG00000032265	Fam46a	TRUE	TRUE	TRUE	TRUE	TRUE	FALSE	Up
ENSMUSG00000032420	Nt5e	TRUE	TRUE	TRUE	TRUE	TRUE	FALSE	Up
ENSMUSG00000033107	Rnf125	TRUE	TRUE	TRUE	TRUE	TRUE	FALSE	Up
ENSMUSG00000033880	Lgals3bp	TRUE	TRUE	TRUE	TRUE	TRUE	FALSE	Down
ENSMUSG00000034394	Lif	TRUE	TRUE	TRUE	TRUE	TRUE	FALSE	Down
ENSMUSG00000038151	Prdm1	TRUE	TRUE	TRUE	TRUE	TRUE	FALSE	Up
ENSMUSG00000039114	Nrn1	TRUE	TRUE	TRUE	TRUE	TRUE	FALSE	Up
ENSMUSG00000044340	Phlpp1	TRUE	TRUE	TRUE	TRUE	TRUE	FALSE	Up
ENSMUSG00000059027	9630013D21Rik	TRUE	TRUE	TRUE	TRUE	TRUE	FALSE	Up
ENSMUSG00000068551	Zfp467	TRUE	TRUE	TRUE	TRUE	TRUE	FALSE	Up
ENSMUSG00000071068	Treml2	TRUE	TRUE	TRUE	TRUE	TRUE	FALSE	Down
ENSMUSG00000091649	Phf11b	TRUE	TRUE	TRUE	TRUE	TRUE	FALSE	Up
ENSMUSG00000096141	Dnahc7a	TRUE	TRUE	TRUE	TRUE	TRUE	FALSE	Up
ENSMUSG00000000627	Sema4f	TRUE	TRUE	TRUE	FALSE	TRUE	FALSE	Down
ENSMUSG00000002565	Scin	TRUE	TRUE	TRUE	FALSE	TRUE	FALSE	Up
ENSMUSG00000006930	Hap1	TRUE	TRUE	TRUE	FALSE	TRUE	FALSE	Up
ENSMUSG00000008398	Elk3	TRUE	FALSE	TRUE	TRUE	TRUE	FALSE	Down
ENSMUSG00000018916	Csf2	TRUE	FALSE	TRUE	TRUE	TRUE	FALSE	Down
ENSMUSG00000019970	Sgk1	TRUE	TRUE	FALSE	FALSE	TRUE	TRUE	Up
ENSMUSG00000020077	Srgn	TRUE	TRUE	TRUE	FALSE	TRUE	FALSE	Down
ENSMUSG00000020150	Gamt	TRUE	FALSE	TRUE	TRUE	TRUE	FALSE	Up
ENSMUSG00000020841	Cpd	TRUE	TRUE	TRUE	FALSE	TRUE	FALSE	Up
ENSMUSG00000020891	Alox8	TRUE	TRUE	TRUE	FALSE	TRUE	FALSE	Up
ENSMUSG00000022469	Rapgef3	TRUE	TRUE	TRUE	FALSE	FALSE	TRUE	Up
ENSMUSG00000022555	Dgat1	TRUE	TRUE	TRUE	FALSE	TRUE	FALSE	Up
ENSMUSG00000024231	Cul2	TRUE	TRUE	TRUE	FALSE	TRUE	FALSE	Up
ENSMUSG00000024236	Svil	TRUE	FALSE	TRUE	TRUE	TRUE	FALSE	Down
ENSMUSG00000024912	Fosl1	TRUE	TRUE	FALSE	TRUE	TRUE	FALSE	Down
ENSMUSG00000026011	Ctla4	TRUE	TRUE	TRUE	FALSE	TRUE	FALSE	Up
ENSMUSG00000026393	Nek7	TRUE	TRUE	TRUE	FALSE	TRUE	FALSE	Up
ENSMUSG00000026478	Lamc1	TRUE	TRUE	TRUE	FALSE	TRUE	FALSE	Up
ENSMUSG00000026581	Sell	TRUE	TRUE	FALSE	TRUE	TRUE	FALSE	Up
ENSMUSG00000026626	Ppp2r5a	TRUE	TRUE	FALSE	TRUE	TRUE	FALSE	Up
ENSMUSG00000026782	Abi2	TRUE	TRUE	TRUE	FALSE	TRUE	FALSE	Up
ENSMUSG00000027669	Gnb4	TRUE	TRUE	TRUE	FALSE	TRUE	FALSE	Up
ENSMUSG00000027932	Slc27a3	TRUE	FALSE	TRUE	TRUE	TRUE	FALSE	Up
ENSMUSG00000028238	Atp6v0d2	TRUE	TRUE	TRUE	FALSE	TRUE	FALSE	Up
ENSMUSG00000028362	Tnfsf8	TRUE	TRUE	TRUE	TRUE	FALSE	FALSE	Down
ENSMUSG00000028613	Lrp8	TRUE	TRUE	FALSE	TRUE	TRUE	FALSE	Down
ENSMUSG00000029287	Tgfbr3	TRUE	TRUE	TRUE	FALSE	TRUE	FALSE	Down
ENSMUSG00000029468	P2rx7	TRUE	TRUE	TRUE	FALSE	TRUE	FALSE	Down
ENSMUSG00000029594	Rbm19	TRUE	FALSE	TRUE	TRUE	TRUE	FALSE	Down
ENSMUSG00000031932	Gpr83	TRUE	TRUE	TRUE	FALSE	FALSE	TRUE	Up
ENSMUSG00000032224	Fam81a	TRUE	TRUE	TRUE	FALSE	TRUE	FALSE	Up
ENSMUSG00000032327	Stra6	TRUE	TRUE	TRUE	FALSE	FALSE	TRUE	Up
ENSMUSG00000032373	Car12	TRUE	FALSE	TRUE	TRUE	TRUE	FALSE	Down
ENSMUSG00000033538	Casp4	TRUE	TRUE	TRUE	FALSE	TRUE	FALSE	Down
ENSMUSG00000033577	Myo6	TRUE	TRUE	TRUE	FALSE	TRUE	FALSE	Down
ENSMUSG00000034875	Nudt19	TRUE	TRUE	TRUE	FALSE	TRUE	FALSE	Down
ENSMUSG00000035126	Wdr78	TRUE	TRUE	TRUE	FALSE	TRUE	FALSE	Up
ENSMUSG00000035262	Amh	TRUE	FALSE	FALSE	TRUE	TRUE	TRUE	Up
ENSMUSG00000036587	Fut7	TRUE	TRUE	TRUE	FALSE	TRUE	FALSE	Up
ENSMUSG00000036661	Dennd3	TRUE	TRUE	TRUE	FALSE	FALSE	TRUE	Up
ENSMUSG00000037013	Ss18	TRUE	TRUE	TRUE	FALSE	TRUE	FALSE	Up
ENSMUSG00000038497	Tmco3	TRUE	TRUE	TRUE	FALSE	TRUE	FALSE	Down
ENSMUSG00000038648	Creb3l2	TRUE	TRUE	TRUE	FALSE	TRUE	FALSE	Up
ENSMUSG00000038775	Vill	TRUE	TRUE	TRUE	TRUE	FALSE	FALSE	Up
ENSMUSG00000039943	Plcb4	TRUE	TRUE	FALSE	TRUE	TRUE	FALSE	Up
ENSMUSG00000040249	Lrp1	TRUE	TRUE	TRUE	TRUE	FALSE	FALSE	Up
ENSMUSG00000040274	Cdk6	TRUE	TRUE	FALSE	TRUE	TRUE	FALSE	Down
ENSMUSG00000040613	Apobec1	TRUE	TRUE	TRUE	FALSE	TRUE	FALSE	Down
ENSMUSG00000040618	Pck2	TRUE	TRUE	TRUE	FALSE	TRUE	FALSE	Up
ENSMUSG00000041058	Wwp1	TRUE	TRUE	TRUE	FALSE	TRUE	FALSE	Up
ENSMUSG00000041992	Rapgef5	TRUE	TRUE	TRUE	FALSE	TRUE	FALSE	Up
ENSMUSG00000042364	Snx18	TRUE	TRUE	TRUE	FALSE	TRUE	FALSE	Up
ENSMUSG00000043008	Klhl6	TRUE	TRUE	TRUE	FALSE	FALSE	TRUE	Down
ENSMUSG00000045867	Cradd	TRUE	FALSE	TRUE	TRUE	TRUE	FALSE	Up
ENSMUSG00000045903	Npas4	TRUE	TRUE	FALSE	TRUE	TRUE	FALSE	Up
ENSMUSG00000046532	Ar	TRUE	TRUE	TRUE	FALSE	FALSE	TRUE	Down
ENSMUSG00000047898	Ccr4	TRUE	TRUE	TRUE	FALSE	TRUE	FALSE	Up
ENSMUSG00000050737	Ptges	TRUE	TRUE	TRUE	FALSE	FALSE	TRUE	Down
ENSMUSG00000050921	P2ry10	TRUE	FALSE	TRUE	TRUE	TRUE	FALSE	Up
ENSMUSG00000052160	Pld4	TRUE	TRUE	TRUE	FALSE	FALSE	TRUE	Up
ENSMUSG00000053931	Cnn3	TRUE	TRUE	TRUE	FALSE	FALSE	TRUE	Up
ENSMUSG00000055322	Tns1	TRUE	TRUE	TRUE	FALSE	FALSE	TRUE	Up
ENSMUSG00000058297	Spock2	TRUE	TRUE	TRUE	FALSE	TRUE	FALSE	Up
ENSMUSG00000059146	Ntrk3	TRUE	TRUE	TRUE	FALSE	TRUE	FALSE	Up
ENSMUSG00000060131	Atp8b4	TRUE	TRUE	TRUE	FALSE	TRUE	FALSE	Down
ENSMUSG00000060261	Gtf2i	TRUE	TRUE	TRUE	FALSE	FALSE	TRUE	Down
ENSMUSG00000062593	Lilrb4	TRUE	TRUE	TRUE	FALSE	TRUE	FALSE	Down
ENSMUSG00000063160	Numbl	TRUE	FALSE	TRUE	FALSE	TRUE	TRUE	Up
ENSMUSG00000066456	Hmgn3	TRUE	TRUE	TRUE	FALSE	TRUE	FALSE	Up
ENSMUSG00000069893	9930111J21Rik1	TRUE	TRUE	FALSE	TRUE	TRUE	FALSE	Up
ENSMUSG00000075590	Nrbp2	TRUE	TRUE	TRUE	FALSE	TRUE	FALSE	Up
ENSMUSG00000076441	Ass1	FALSE	TRUE	TRUE	TRUE	TRUE	FALSE	Up
ENSMUSG00000079598	Clec2l	TRUE	TRUE	TRUE	FALSE	TRUE	FALSE	Up
ENSMUSG00000080486	Snord100	TRUE	TRUE	TRUE	TRUE	FALSE	FALSE	Down
ENSMUSG00000086862	Gm13546	TRUE	FALSE	TRUE	TRUE	TRUE	FALSE	Up
ENSMUSG00000089672	Gp49a	TRUE	FALSE	TRUE	TRUE	TRUE	FALSE	Down
ENSMUSG00000089989	Flt3l	TRUE	FALSE	TRUE	TRUE	TRUE	FALSE	Down
ENSMUSG00000091956	C2cd4b	TRUE	TRUE	TRUE	FALSE	TRUE	FALSE	Up
ENSMUSG00000000489	Pdgfb	TRUE	TRUE	TRUE	FALSE	FALSE	FALSE	Up
ENSMUSG00000000594	Gm2a	TRUE	TRUE	TRUE	FALSE	FALSE	FALSE	Up
ENSMUSG00000000876	Pxmp4	TRUE	FALSE	TRUE	FALSE	FALSE	TRUE	Up
ENSMUSG00000000901	Mmp11	TRUE	TRUE	TRUE	FALSE	FALSE	FALSE	Up
ENSMUSG00000000982	Ccl3	TRUE	FALSE	FALSE	TRUE	TRUE	FALSE	Down
ENSMUSG00000001020	S100a4	TRUE	FALSE	FALSE	TRUE	TRUE	FALSE	Down
ENSMUSG00000001247	Lsr	TRUE	TRUE	TRUE	FALSE	FALSE	FALSE	Up
ENSMUSG00000001665	Gstt3	TRUE	TRUE	TRUE	FALSE	FALSE	FALSE	Up
ENSMUSG00000002233	Rhoc	TRUE	TRUE	TRUE	FALSE	FALSE	FALSE	Up
ENSMUSG00000003379	Cd79a	TRUE	FALSE	FALSE	TRUE	TRUE	FALSE	Up
ENSMUSG00000003484	Cyp4f18	TRUE	TRUE	TRUE	FALSE	FALSE	FALSE	Up
ENSMUSG00000004105	Angptl2	TRUE	FALSE	FALSE	TRUE	TRUE	FALSE	Down
ENSMUSG00000004267	Eno2	TRUE	FALSE	TRUE	FALSE	TRUE	FALSE	Down
ENSMUSG00000004383	Large	TRUE	TRUE	TRUE	FALSE	FALSE	FALSE	Up
ENSMUSG00000005124	Wisp1	TRUE	TRUE	TRUE	FALSE	FALSE	FALSE	Up
ENSMUSG00000005886	Ncoa2	TRUE	TRUE	TRUE	FALSE	FALSE	FALSE	Up
ENSMUSG00000005947	Itgae	TRUE	TRUE	TRUE	FALSE	FALSE	FALSE	Up
ENSMUSG00000006344	Ggt5	TRUE	TRUE	TRUE	FALSE	FALSE	FALSE	Down
ENSMUSG00000007817	Zmiz1	TRUE	FALSE	FALSE	TRUE	TRUE	FALSE	Down
ENSMUSG00000007872	Id3	TRUE	FALSE	FALSE	TRUE	TRUE	FALSE	Up
ENSMUSG00000009621	Vav2	TRUE	TRUE	TRUE	FALSE	FALSE	FALSE	Up
ENSMUSG00000009733	Tfcp2	TRUE	FALSE	TRUE	TRUE	FALSE	FALSE	Down
ENSMUSG00000010142	Tnfrsf13b	TRUE	TRUE	TRUE	FALSE	FALSE	FALSE	Up
ENSMUSG00000012123	Aim1l	TRUE	FALSE	FALSE	TRUE	TRUE	FALSE	Down
ENSMUSG00000014498	Ankrd52	TRUE	FALSE	FALSE	TRUE	TRUE	FALSE	Down
ENSMUSG00000015243	Abca1	TRUE	TRUE	TRUE	FALSE	FALSE	FALSE	Up
ENSMUSG00000016498	Pdcd1lg2	TRUE	TRUE	TRUE	FALSE	FALSE	FALSE	Up
ENSMUSG00000016529	Il10	TRUE	FALSE	FALSE	TRUE	TRUE	FALSE	Down
ENSMUSG00000017607	Tns4	TRUE	FALSE	FALSE	TRUE	TRUE	FALSE	Down
ENSMUSG00000018166	Erbb3	TRUE	TRUE	TRUE	FALSE	FALSE	FALSE	Up
ENSMUSG00000018168	Ikzf3	TRUE	TRUE	TRUE	FALSE	FALSE	FALSE	Up
ENSMUSG00000018334	Ksr1	TRUE	FALSE	FALSE	TRUE	TRUE	FALSE	Down
ENSMUSG00000018651	Tada2a	TRUE	TRUE	TRUE	FALSE	FALSE	FALSE	Down
ENSMUSG00000019817	Plagl1	TRUE	TRUE	TRUE	FALSE	FALSE	FALSE	Up
ENSMUSG00000020009	Ifngr1	TRUE	TRUE	FALSE	TRUE	FALSE	FALSE	Up
ENSMUSG00000020107	Anapc16	TRUE	TRUE	TRUE	FALSE	FALSE	FALSE	Up
ENSMUSG00000020182	Ddc	TRUE	TRUE	TRUE	FALSE	FALSE	FALSE	Down
ENSMUSG00000020570	Sypl	TRUE	FALSE	TRUE	FALSE	TRUE	FALSE	Up
ENSMUSG00000020656	Grhl1	TRUE	TRUE	TRUE	FALSE	FALSE	FALSE	Up
ENSMUSG00000020865	Abcc3	TRUE	TRUE	TRUE	FALSE	FALSE	FALSE	Up
ENSMUSG00000020901	Pik3r5	TRUE	TRUE	TRUE	FALSE	FALSE	FALSE	Down
ENSMUSG00000020919	Stat5b	TRUE	TRUE	FALSE	TRUE	FALSE	FALSE	Up
ENSMUSG00000021211	Akr1c12	TRUE	TRUE	TRUE	FALSE	FALSE	FALSE	Down
ENSMUSG00000021213	Akr1c13	TRUE	TRUE	TRUE	FALSE	FALSE	FALSE	Down
ENSMUSG00000021254	Gpatch2l	TRUE	FALSE	FALSE	TRUE	TRUE	FALSE	Down
ENSMUSG00000021365	Nedd9	TRUE	FALSE	FALSE	TRUE	TRUE	FALSE	Down
ENSMUSG00000021366	Hivep1	TRUE	TRUE	TRUE	FALSE	FALSE	FALSE	Up
ENSMUSG00000021453	Gadd45g	TRUE	FALSE	FALSE	TRUE	TRUE	FALSE	Down
ENSMUSG00000021591	Glrx	TRUE	TRUE	TRUE	FALSE	FALSE	FALSE	Up
ENSMUSG00000021792	Fam213a	TRUE	FALSE	FALSE	TRUE	TRUE	FALSE	Down
ENSMUSG00000021823	Vcl	TRUE	FALSE	FALSE	TRUE	TRUE	FALSE	Down
ENSMUSG00000022014	Epsti1	TRUE	TRUE	TRUE	FALSE	FALSE	FALSE	Up
ENSMUSG00000022099	Epb4.9	TRUE	TRUE	FALSE	FALSE	TRUE	FALSE	Up
ENSMUSG00000022257	Laptm4b	TRUE	TRUE	TRUE	FALSE	FALSE	FALSE	Up
ENSMUSG00000022280	Rnf19a	TRUE	TRUE	TRUE	FALSE	FALSE	FALSE	Down
ENSMUSG00000022305	Lrp12	TRUE	FALSE	TRUE	FALSE	TRUE	FALSE	Down
ENSMUSG00000022440	C1qtnf6	TRUE	TRUE	TRUE	FALSE	FALSE	FALSE	Up
ENSMUSG00000022471	Xrcc6	TRUE	TRUE	TRUE	FALSE	FALSE	FALSE	Down
ENSMUSG00000022636	Alcam	TRUE	TRUE	FALSE	FALSE	TRUE	FALSE	Up
ENSMUSG00000022900	Ildr1	TRUE	TRUE	TRUE	FALSE	FALSE	FALSE	Up
ENSMUSG00000022941	Ripply3	TRUE	FALSE	TRUE	FALSE	TRUE	FALSE	Up
ENSMUSG00000023031	Cela1	TRUE	FALSE	FALSE	TRUE	TRUE	FALSE	Down
ENSMUSG00000023032	Slc4a8	TRUE	TRUE	TRUE	FALSE	FALSE	FALSE	Up
ENSMUSG00000023243	Kcnk5	TRUE	TRUE	TRUE	FALSE	FALSE	FALSE	Down
ENSMUSG00000023915	Tnfrsf21	TRUE	TRUE	TRUE	FALSE	FALSE	FALSE	Down
ENSMUSG00000024065	Ehd3	TRUE	TRUE	TRUE	FALSE	FALSE	FALSE	Down
ENSMUSG00000024675	Ms4a4c	TRUE	TRUE	TRUE	FALSE	FALSE	FALSE	Down
ENSMUSG00000024782	Ak3	TRUE	TRUE	TRUE	FALSE	FALSE	FALSE	Up
ENSMUSG00000025076	Casp7	TRUE	FALSE	FALSE	TRUE	TRUE	FALSE	Down
ENSMUSG00000025086	Trub1	TRUE	TRUE	TRUE	FALSE	FALSE	FALSE	Down
ENSMUSG00000025190	Got1	TRUE	TRUE	TRUE	FALSE	FALSE	FALSE	Up
ENSMUSG00000025268	Maged2	TRUE	FALSE	FALSE	TRUE	TRUE	FALSE	Down
ENSMUSG00000025314	Ptprj	TRUE	TRUE	TRUE	FALSE	FALSE	FALSE	Up
ENSMUSG00000025408	Ddit3	TRUE	TRUE	TRUE	FALSE	FALSE	FALSE	Up
ENSMUSG00000025491	Ifitm1	TRUE	FALSE	FALSE	TRUE	TRUE	FALSE	Down
ENSMUSG00000025492	Ifitm3	TRUE	FALSE	FALSE	TRUE	TRUE	FALSE	Down
ENSMUSG00000025558	Dock9	TRUE	TRUE	TRUE	FALSE	FALSE	FALSE	Up
ENSMUSG00000025582	Nptx1	TRUE	TRUE	TRUE	FALSE	FALSE	FALSE	Up
ENSMUSG00000025888	Casp1	TRUE	TRUE	TRUE	FALSE	FALSE	FALSE	Down
ENSMUSG00000026012	Cd28	TRUE	FALSE	FALSE	TRUE	TRUE	FALSE	Up
ENSMUSG00000026014	Raph1	TRUE	TRUE	FALSE	FALSE	TRUE	FALSE	Up
ENSMUSG00000026121	Sema4c	TRUE	TRUE	TRUE	FALSE	FALSE	FALSE	Up
ENSMUSG00000026223	Itm2c	TRUE	TRUE	TRUE	FALSE	FALSE	FALSE	Up
ENSMUSG00000026285	Pdcd1	TRUE	FALSE	FALSE	TRUE	TRUE	FALSE	Down
ENSMUSG00000026399	Cd55	TRUE	FALSE	FALSE	TRUE	TRUE	FALSE	Up
ENSMUSG00000026463	Atp2b4	TRUE	FALSE	FALSE	TRUE	TRUE	FALSE	Down
ENSMUSG00000026573	Xcl1	TRUE	FALSE	FALSE	TRUE	TRUE	FALSE	Down
ENSMUSG00000026700	Tnfsf4	TRUE	TRUE	TRUE	FALSE	FALSE	FALSE	Down
ENSMUSG00000026749	Nek6	TRUE	FALSE	FALSE	TRUE	TRUE	FALSE	Down
ENSMUSG00000026796	Fam129b	TRUE	TRUE	TRUE	FALSE	FALSE	FALSE	Up
ENSMUSG00000026883	Dab2ip	TRUE	TRUE	TRUE	FALSE	FALSE	FALSE	Up
ENSMUSG00000026932	Nacc2	TRUE	FALSE	TRUE	FALSE	TRUE	FALSE	Up
ENSMUSG00000027087	Itgav	TRUE	TRUE	TRUE	FALSE	FALSE	FALSE	Up
ENSMUSG00000027223	Mapk8ip1	TRUE	TRUE	TRUE	FALSE	FALSE	FALSE	Up
ENSMUSG00000027287	Snap23	TRUE	TRUE	TRUE	FALSE	FALSE	FALSE	Up
ENSMUSG00000027412	Lpin3	TRUE	TRUE	TRUE	FALSE	FALSE	FALSE	Up
ENSMUSG00000027456	Sdcbp2	TRUE	TRUE	FALSE	FALSE	TRUE	FALSE	Up
ENSMUSG00000027459	Fam110a	TRUE	TRUE	TRUE	FALSE	FALSE	FALSE	Up
ENSMUSG00000027562	Car2	TRUE	FALSE	FALSE	TRUE	TRUE	FALSE	Up
ENSMUSG00000027722	Spata5	TRUE	FALSE	FALSE	TRUE	TRUE	FALSE	Down
ENSMUSG00000027843	Ptpn22	TRUE	TRUE	TRUE	FALSE	FALSE	FALSE	Down
ENSMUSG00000027947	Il6ra	TRUE	TRUE	TRUE	FALSE	FALSE	FALSE	Up
ENSMUSG00000027994	Ccdc109b	TRUE	TRUE	TRUE	FALSE	FALSE	FALSE	Up
ENSMUSG00000028033	Kcnq5	TRUE	TRUE	TRUE	FALSE	FALSE	FALSE	Down
ENSMUSG00000028064	Sema4a	TRUE	TRUE	TRUE	FALSE	FALSE	FALSE	Down
ENSMUSG00000028173	Wls	TRUE	TRUE	TRUE	FALSE	FALSE	FALSE	Up
ENSMUSG00000028278	Rragd	TRUE	TRUE	TRUE	FALSE	FALSE	FALSE	Up
ENSMUSG00000028332	Hemgn	TRUE	TRUE	TRUE	FALSE	FALSE	FALSE	Down
ENSMUSG00000028339	Col15a1	TRUE	TRUE	TRUE	FALSE	FALSE	FALSE	Up
ENSMUSG00000028341	Nr4a3	TRUE	TRUE	TRUE	FALSE	FALSE	FALSE	Up
ENSMUSG00000028521	Slc35d1	TRUE	TRUE	TRUE	FALSE	FALSE	FALSE	Up
ENSMUSG00000028525	Pde4b	TRUE	FALSE	FALSE	TRUE	TRUE	FALSE	Up
ENSMUSG00000028601	Echdc2	TRUE	FALSE	TRUE	TRUE	FALSE	FALSE	Down
ENSMUSG00000028602	Tnfrsf8	TRUE	FALSE	FALSE	TRUE	TRUE	FALSE	Down
ENSMUSG00000028716	Pdzk1ip1	TRUE	TRUE	TRUE	FALSE	FALSE	FALSE	Up
ENSMUSG00000028965	Tnfrsf9	TRUE	TRUE	TRUE	FALSE	FALSE	FALSE	Up
ENSMUSG00000029074	Ttll10	TRUE	TRUE	TRUE	FALSE	FALSE	FALSE	Up
ENSMUSG00000029075	Tnfrsf4	TRUE	TRUE	TRUE	FALSE	FALSE	FALSE	Up
ENSMUSG00000029076	Sdf4	TRUE	TRUE	TRUE	FALSE	FALSE	FALSE	Up
ENSMUSG00000029082	Bst1	TRUE	TRUE	TRUE	FALSE	FALSE	FALSE	Up
ENSMUSG00000029322	Plac8	TRUE	FALSE	FALSE	TRUE	TRUE	FALSE	Down
ENSMUSG00000029415	Sdad1	TRUE	TRUE	TRUE	FALSE	FALSE	FALSE	Down
ENSMUSG00000029504	Ddx51	TRUE	TRUE	TRUE	FALSE	FALSE	FALSE	Down
ENSMUSG00000030122	Ptms	TRUE	TRUE	TRUE	FALSE	FALSE	FALSE	Up
ENSMUSG00000030123	Plxnd1	TRUE	TRUE	TRUE	FALSE	FALSE	FALSE	Up
ENSMUSG00000030124	Lag3	TRUE	TRUE	TRUE	FALSE	FALSE	FALSE	Up
ENSMUSG00000030178	Klra13-ps	TRUE	TRUE	FALSE	TRUE	FALSE	FALSE	Up
ENSMUSG00000030314	Atg7	TRUE	FALSE	TRUE	TRUE	FALSE	FALSE	Down
ENSMUSG00000030325	Klrb1c	TRUE	FALSE	FALSE	TRUE	TRUE	FALSE	Up
ENSMUSG00000030352	Tspan9	TRUE	FALSE	FALSE	TRUE	TRUE	FALSE	Down
ENSMUSG00000030413	Pglyrp1	TRUE	TRUE	TRUE	FALSE	FALSE	FALSE	Up
ENSMUSG00000030539	Sema4b	TRUE	TRUE	TRUE	FALSE	FALSE	FALSE	Up
ENSMUSG00000030583	Sipa1l3	TRUE	FALSE	FALSE	TRUE	TRUE	FALSE	Down
ENSMUSG00000030688	Stard10	TRUE	TRUE	TRUE	FALSE	FALSE	FALSE	Up
ENSMUSG00000030852	Tacc2	TRUE	TRUE	TRUE	FALSE	FALSE	FALSE	Down
ENSMUSG00000031155	Pim2	TRUE	FALSE	TRUE	FALSE	TRUE	FALSE	Down
ENSMUSG00000031362	Xlr4c	TRUE	FALSE	FALSE	TRUE	TRUE	FALSE	Up
ENSMUSG00000031788	Kifc3	TRUE	TRUE	TRUE	FALSE	FALSE	FALSE	Down
ENSMUSG00000031933	Folr4	TRUE	TRUE	TRUE	FALSE	FALSE	FALSE	Up
ENSMUSG00000031986	Sprtn	TRUE	FALSE	FALSE	TRUE	TRUE	FALSE	Down
ENSMUSG00000032333	Stoml1	TRUE	TRUE	TRUE	FALSE	FALSE	FALSE	Up
ENSMUSG00000032402	Smad3	TRUE	FALSE	FALSE	TRUE	TRUE	FALSE	Down
ENSMUSG00000032434	Cmtm6	TRUE	TRUE	TRUE	FALSE	FALSE	FALSE	Up
ENSMUSG00000032440	Tgfbr2	TRUE	FALSE	TRUE	FALSE	TRUE	FALSE	Down
ENSMUSG00000032788	Pdxk	TRUE	FALSE	FALSE	TRUE	TRUE	FALSE	Down
ENSMUSG00000033039	Micall1	TRUE	TRUE	FALSE	FALSE	TRUE	FALSE	Up
ENSMUSG00000033318	Gstt2	TRUE	TRUE	TRUE	FALSE	FALSE	FALSE	Up
ENSMUSG00000033470	Cysltr2	TRUE	TRUE	TRUE	FALSE	FALSE	FALSE	Down
ENSMUSG00000033837	Foxh1	TRUE	TRUE	TRUE	FALSE	FALSE	FALSE	Up
ENSMUSG00000033949	Trim36	TRUE	FALSE	TRUE	TRUE	FALSE	FALSE	Down
ENSMUSG00000034266	Batf	TRUE	TRUE	TRUE	FALSE	FALSE	FALSE	Up
ENSMUSG00000034424	Gcsh	TRUE	FALSE	FALSE	TRUE	TRUE	FALSE	Down
ENSMUSG00000034612	Chst11	TRUE	FALSE	FALSE	TRUE	TRUE	FALSE	Down
ENSMUSG00000034751	Mast4	TRUE	TRUE	TRUE	FALSE	FALSE	FALSE	Up
ENSMUSG00000034903	Cobll1	TRUE	TRUE	TRUE	FALSE	FALSE	FALSE	Up
ENSMUSG00000034947	Tmem106a	TRUE	TRUE	TRUE	FALSE	FALSE	FALSE	Up
ENSMUSG00000034957	Cebpa	TRUE	FALSE	FALSE	TRUE	TRUE	FALSE	Down
ENSMUSG00000035168	Tanc1	TRUE	FALSE	TRUE	TRUE	FALSE	FALSE	Down
ENSMUSG00000035248	Zcchc6	TRUE	TRUE	TRUE	FALSE	FALSE	FALSE	Up
ENSMUSG00000035735	Dagla	TRUE	TRUE	TRUE	FALSE	FALSE	FALSE	Up
ENSMUSG00000036093	Arl5a	TRUE	TRUE	TRUE	FALSE	FALSE	FALSE	Up
ENSMUSG00000036306	Lzts1	TRUE	TRUE	TRUE	FALSE	FALSE	FALSE	Up
ENSMUSG00000036805	Noxa1	TRUE	TRUE	TRUE	FALSE	FALSE	FALSE	Up
ENSMUSG00000036931	Nfkbid	TRUE	TRUE	TRUE	FALSE	FALSE	FALSE	Down
ENSMUSG00000037169	Mycn	TRUE	FALSE	FALSE	TRUE	TRUE	FALSE	Down
ENSMUSG00000037211	Spry1	TRUE	FALSE	TRUE	FALSE	TRUE	FALSE	Up
ENSMUSG00000037242	Clic4	TRUE	TRUE	TRUE	FALSE	FALSE	FALSE	Down
ENSMUSG00000037266	D4Wsu53e	TRUE	FALSE	FALSE	TRUE	TRUE	FALSE	Up
ENSMUSG00000037300	Ttc13	TRUE	TRUE	TRUE	FALSE	FALSE	FALSE	Down
ENSMUSG00000037601	Nme1	TRUE	TRUE	FALSE	TRUE	FALSE	FALSE	Down
ENSMUSG00000037692	Ahdc1	TRUE	TRUE	TRUE	FALSE	FALSE	FALSE	Up
ENSMUSG00000037759	Ptger2	TRUE	TRUE	TRUE	FALSE	FALSE	FALSE	Down
ENSMUSG00000037820	Tgm2	TRUE	TRUE	TRUE	FALSE	FALSE	FALSE	Up
ENSMUSG00000037977	6430571L13Rik	TRUE	FALSE	FALSE	TRUE	TRUE	FALSE	Down
ENSMUSG00000037994	Slc9b2	TRUE	TRUE	FALSE	FALSE	TRUE	FALSE	Up
ENSMUSG00000038146	Notch3	TRUE	FALSE	FALSE	TRUE	TRUE	FALSE	Down
ENSMUSG00000038214	Bend3	TRUE	FALSE	FALSE	TRUE	TRUE	FALSE	Down
ENSMUSG00000038304	Cd160	TRUE	FALSE	FALSE	TRUE	TRUE	FALSE	Down
ENSMUSG00000038324	Trpc4ap	TRUE	TRUE	TRUE	FALSE	FALSE	FALSE	Up
ENSMUSG00000038582	Pptc7	TRUE	TRUE	TRUE	FALSE	FALSE	FALSE	Down
ENSMUSG00000038605	Samd10	TRUE	TRUE	FALSE	FALSE	TRUE	FALSE	Up
ENSMUSG00000039033	Tasp1	TRUE	TRUE	TRUE	FALSE	FALSE	FALSE	Down
ENSMUSG00000039069	Gtpbp5	TRUE	TRUE	TRUE	FALSE	FALSE	FALSE	Down
ENSMUSG00000039153	Runx2	TRUE	TRUE	TRUE	FALSE	FALSE	FALSE	Up
ENSMUSG00000039304	Tnfsf10	TRUE	TRUE	TRUE	FALSE	FALSE	FALSE	Up
ENSMUSG00000039384	Dusp10	TRUE	FALSE	TRUE	FALSE	TRUE	FALSE	Down
ENSMUSG00000039747	Orai2	TRUE	TRUE	TRUE	FALSE	FALSE	FALSE	Down
ENSMUSG00000039765	Cc2d2a	TRUE	TRUE	TRUE	FALSE	FALSE	FALSE	Up
ENSMUSG00000039976	Tbc1d16	TRUE	TRUE	TRUE	FALSE	FALSE	FALSE	Down
ENSMUSG00000039981	Zc3h12d	TRUE	TRUE	TRUE	FALSE	FALSE	FALSE	Up
ENSMUSG00000040253	Gbp7	TRUE	FALSE	TRUE	TRUE	FALSE	FALSE	Up
ENSMUSG00000040451	Sgms1	TRUE	FALSE	TRUE	FALSE	FALSE	TRUE	Down
ENSMUSG00000040714	Klc3	TRUE	TRUE	TRUE	FALSE	FALSE	FALSE	Up
ENSMUSG00000040811	Eml2	FALSE	TRUE	FALSE	TRUE	TRUE	FALSE	Up
ENSMUSG00000041220	Elovl6	TRUE	TRUE	TRUE	FALSE	FALSE	FALSE	Up
ENSMUSG00000041341	Atg2b	TRUE	FALSE	TRUE	FALSE	TRUE	FALSE	Down
ENSMUSG00000041351	Rap1gap	FALSE	TRUE	FALSE	TRUE	TRUE	FALSE	Up
ENSMUSG00000041707	1810011H11Rik	TRUE	TRUE	TRUE	FALSE	FALSE	FALSE	Down
ENSMUSG00000041954	Tnfrsf18	TRUE	TRUE	TRUE	FALSE	FALSE	FALSE	Up
ENSMUSG00000041959	S100a10	TRUE	TRUE	TRUE	FALSE	FALSE	FALSE	Up
ENSMUSG00000041977	Arhgef11	TRUE	TRUE	TRUE	FALSE	FALSE	FALSE	Up
ENSMUSG00000042289	Hsd3b7	TRUE	TRUE	TRUE	FALSE	FALSE	FALSE	Up
ENSMUSG00000042377	Fam83g	TRUE	TRUE	TRUE	FALSE	FALSE	FALSE	Up
ENSMUSG00000042784	Muc1	TRUE	TRUE	TRUE	FALSE	FALSE	FALSE	Up
ENSMUSG00000042870	Tom1	TRUE	TRUE	TRUE	FALSE	FALSE	FALSE	Up
ENSMUSG00000044562	Rasip1	TRUE	TRUE	FALSE	FALSE	FALSE	TRUE	Up
ENSMUSG00000045394	Epcam	TRUE	TRUE	TRUE	FALSE	FALSE	FALSE	Up
ENSMUSG00000046079	Lrrc8d	TRUE	TRUE	TRUE	FALSE	FALSE	FALSE	Up
ENSMUSG00000046324	Ermp1	TRUE	TRUE	TRUE	FALSE	FALSE	FALSE	Up
ENSMUSG00000047180	Neurl3	TRUE	TRUE	TRUE	FALSE	FALSE	FALSE	Down
ENSMUSG00000047446	Arl4a	TRUE	TRUE	FALSE	FALSE	TRUE	FALSE	Down
ENSMUSG00000047821	Trim16	TRUE	FALSE	FALSE	TRUE	TRUE	FALSE	Down
ENSMUSG00000048027	Rgmb	TRUE	TRUE	TRUE	FALSE	FALSE	FALSE	Up
ENSMUSG00000048440	Cyp4f16	TRUE	TRUE	TRUE	FALSE	FALSE	FALSE	Down
ENSMUSG00000048521	Cxcr6	TRUE	FALSE	FALSE	TRUE	TRUE	FALSE	Down
ENSMUSG00000048537	Phldb1	TRUE	FALSE	FALSE	TRUE	TRUE	FALSE	Down
ENSMUSG00000049103	Ccr2	TRUE	TRUE	TRUE	FALSE	FALSE	FALSE	Up
ENSMUSG00000049410	Zfp683	TRUE	FALSE	TRUE	FALSE	TRUE	FALSE	Down
ENSMUSG00000049422	Chchd10	TRUE	TRUE	TRUE	FALSE	FALSE	FALSE	Up
ENSMUSG00000049939	Lrrc4	TRUE	TRUE	TRUE	FALSE	FALSE	FALSE	Up
ENSMUSG00000050075	Gpr171	TRUE	TRUE	TRUE	FALSE	FALSE	FALSE	Down
ENSMUSG00000050271	D8Ertd82e	TRUE	FALSE	FALSE	TRUE	TRUE	FALSE	Down
ENSMUSG00000050592	Fam78a	TRUE	TRUE	TRUE	FALSE	FALSE	FALSE	Down
ENSMUSG00000051811	Cox6b2	TRUE	FALSE	TRUE	FALSE	TRUE	FALSE	Down
ENSMUSG00000052125	F730043M19Rik	TRUE	TRUE	TRUE	FALSE	FALSE	FALSE	Up
ENSMUSG00000052384	Lrrc33	TRUE	FALSE	TRUE	TRUE	FALSE	FALSE	Down
ENSMUSG00000052482	Gm8174	TRUE	TRUE	TRUE	FALSE	FALSE	FALSE	Down
ENSMUSG00000053158	Fes	TRUE	FALSE	FALSE	TRUE	TRUE	FALSE	Down
ENSMUSG00000053522	Lgals7	TRUE	TRUE	TRUE	FALSE	FALSE	FALSE	Up
ENSMUSG00000056367	Actr3b	TRUE	TRUE	TRUE	FALSE	FALSE	FALSE	Up
ENSMUSG00000056476	Med12l	TRUE	FALSE	TRUE	FALSE	FALSE	TRUE	Down
ENSMUSG00000056498	Tmem154	TRUE	TRUE	TRUE	FALSE	FALSE	FALSE	Up
ENSMUSG00000056673	Kdm5d	TRUE	FALSE	FALSE	TRUE	TRUE	FALSE	Up
ENSMUSG00000060477	Irak2	TRUE	TRUE	TRUE	FALSE	FALSE	FALSE	Up
ENSMUSG00000060600	Eno3	TRUE	TRUE	TRUE	FALSE	FALSE	FALSE	Up
ENSMUSG00000060739	Nsa2	TRUE	FALSE	FALSE	TRUE	TRUE	FALSE	Up
ENSMUSG00000061143	Maml3	TRUE	TRUE	TRUE	FALSE	FALSE	FALSE	Up
ENSMUSG00000061731	Ext1	TRUE	TRUE	TRUE	FALSE	FALSE	FALSE	Up
ENSMUSG00000062312	Erbb2	TRUE	TRUE	TRUE	FALSE	FALSE	FALSE	Up
ENSMUSG00000063889	Crem	TRUE	TRUE	TRUE	FALSE	FALSE	FALSE	Up
ENSMUSG00000067586	S1pr3	TRUE	TRUE	TRUE	FALSE	FALSE	FALSE	Up
ENSMUSG00000068457	Uty	TRUE	FALSE	FALSE	TRUE	TRUE	FALSE	Up
ENSMUSG00000068758	Il3ra	TRUE	TRUE	FALSE	FALSE	TRUE	FALSE	Up
ENSMUSG00000069045	Ddx3y	TRUE	FALSE	FALSE	TRUE	TRUE	FALSE	Up
ENSMUSG00000069049	Eif2s3y	TRUE	FALSE	FALSE	TRUE	TRUE	FALSE	Up
ENSMUSG00000069255	Dusp22	TRUE	FALSE	TRUE	FALSE	TRUE	FALSE	Up
ENSMUSG00000070942	Il1rl2	TRUE	TRUE	TRUE	FALSE	FALSE	FALSE	Down
ENSMUSG00000071716	Apol7e	TRUE	TRUE	TRUE	FALSE	FALSE	FALSE	Down
ENSMUSG00000071796	6820431F20Rik	TRUE	FALSE	FALSE	TRUE	TRUE	FALSE	Up
ENSMUSG00000073008	Gpr174	TRUE	FALSE	FALSE	TRUE	TRUE	FALSE	Up
ENSMUSG00000074516	Gm10709	TRUE	FALSE	FALSE	TRUE	TRUE	FALSE	Up
ENSMUSG00000074813	Gm14005	TRUE	TRUE	TRUE	FALSE	FALSE	FALSE	Up
ENSMUSG00000076617	Ighm	TRUE	TRUE	TRUE	FALSE	FALSE	FALSE	Up
ENSMUSG00000076621	Ighj1	TRUE	TRUE	TRUE	FALSE	FALSE	FALSE	Up
ENSMUSG00000076745	Tcrg-V4	TRUE	FALSE	FALSE	TRUE	TRUE	FALSE	Down
ENSMUSG00000076752	Tcrg-C2	TRUE	FALSE	FALSE	TRUE	TRUE	FALSE	Down
ENSMUSG00000076754	Trgv2	TRUE	FALSE	FALSE	TRUE	TRUE	FALSE	Down
ENSMUSG00000076755	Gm16602	TRUE	FALSE	FALSE	TRUE	TRUE	FALSE	Down
ENSMUSG00000076757	Tcrg-C4	TRUE	FALSE	FALSE	TRUE	TRUE	FALSE	Down
ENSMUSG00000076871	Trdj2	TRUE	FALSE	FALSE	TRUE	TRUE	FALSE	Down
ENSMUSG00000078606	Gm4070	TRUE	FALSE	FALSE	TRUE	TRUE	FALSE	Up
ENSMUSG00000079053	Gm14010	TRUE	TRUE	TRUE	FALSE	FALSE	FALSE	Up
ENSMUSG00000079227	Ccr5	TRUE	TRUE	TRUE	FALSE	FALSE	FALSE	Up
ENSMUSG00000079563	Pglyrp2	TRUE	FALSE	TRUE	FALSE	TRUE	FALSE	Down
ENSMUSG00000079845	Xlr4a	TRUE	FALSE	FALSE	TRUE	TRUE	FALSE	Up
ENSMUSG00000081233	Gm12857	TRUE	TRUE	TRUE	FALSE	FALSE	FALSE	Down
ENSMUSG00000081896	Gm5389	TRUE	TRUE	TRUE	FALSE	FALSE	FALSE	Down
ENSMUSG00000083539	Gm12466	TRUE	TRUE	TRUE	FALSE	FALSE	FALSE	Down
ENSMUSG00000083774	Gm7180	TRUE	TRUE	FALSE	FALSE	TRUE	FALSE	Down
ENSMUSG00000086448	9330162012Rik	TRUE	TRUE	TRUE	FALSE	FALSE	FALSE	Up
ENSMUSG00000086503	Xist	TRUE	FALSE	FALSE	TRUE	TRUE	FALSE	Down
ENSMUSG00000089883	Gm3355	TRUE	TRUE	TRUE	FALSE	FALSE	FALSE	Down
ENSMUSG00000090958	Lrrc32	TRUE	TRUE	TRUE	FALSE	FALSE	FALSE	Up
ENSMUSG00000092021	Gbp11	TRUE	TRUE	TRUE	FALSE	FALSE	FALSE	Down
ENSMUSG00000092981	Mir5125	TRUE	TRUE	FALSE	TRUE	FALSE	FALSE	Up
ENSMUSG00000095137	Rps12-ps17	TRUE	TRUE	TRUE	FALSE	FALSE	FALSE	Down
ENSMUSG00000097294	AL662835.1	TRUE	TRUE	TRUE	FALSE	FALSE	FALSE	Down
ENSMUSG00000097993	Ptprv	TRUE	TRUE	TRUE	FALSE	FALSE	FALSE	Up
ENSMUSG00000098243	RP23-393I12.2	TRUE	TRUE	TRUE	FALSE	FALSE	FALSE	Up
ENSMUSG00000001419	Mef2d	TRUE	TRUE	FALSE	FALSE	FALSE	FALSE	Up
ENSMUSG00000001833	Sept7	TRUE	FALSE	TRUE	FALSE	FALSE	FALSE	Up
ENSMUSG00000001891	Ugp2	TRUE	FALSE	TRUE	FALSE	FALSE	FALSE	Up
ENSMUSG00000001909	Trmt1	TRUE	FALSE	TRUE	FALSE	FALSE	FALSE	Down
ENSMUSG00000002578	Ikzf4	TRUE	FALSE	FALSE	TRUE	FALSE	FALSE	Down
ENSMUSG00000002661	Alkbh7	TRUE	FALSE	TRUE	FALSE	FALSE	FALSE	Up
ENSMUSG00000002771	Grin2d	TRUE	TRUE	FALSE	FALSE	FALSE	FALSE	Up
ENSMUSG00000002871	Tpra1	TRUE	TRUE	FALSE	FALSE	FALSE	FALSE	Up
ENSMUSG00000003123	Lipe	FALSE	TRUE	TRUE	FALSE	FALSE	FALSE	Up
ENSMUSG00000003198	Zfp959	TRUE	FALSE	FALSE	TRUE	FALSE	FALSE	Up
ENSMUSG00000003378	Grik5	TRUE	TRUE	FALSE	FALSE	FALSE	FALSE	Up
ENSMUSG00000003418	St8sia6	TRUE	FALSE	FALSE	TRUE	FALSE	FALSE	Up
ENSMUSG00000003452	Bicd1	TRUE	FALSE	TRUE	FALSE	FALSE	FALSE	Up
ENSMUSG00000003541	Ier3	TRUE	FALSE	FALSE	FALSE	TRUE	FALSE	Down
ENSMUSG00000003573	Homer3	TRUE	FALSE	TRUE	FALSE	FALSE	FALSE	Down
ENSMUSG00000005362	Crbn	TRUE	FALSE	TRUE	FALSE	FALSE	FALSE	Up
ENSMUSG00000005374	Tbl2	TRUE	FALSE	TRUE	FALSE	FALSE	FALSE	Down
ENSMUSG00000005846	Rsl1d1	TRUE	TRUE	FALSE	FALSE	FALSE	FALSE	Down
ENSMUSG00000006763	Saal1	TRUE	FALSE	FALSE	TRUE	FALSE	FALSE	Down
ENSMUSG00000006800	Sulf2	TRUE	FALSE	FALSE	TRUE	FALSE	FALSE	Down
ENSMUSG00000006818	Sod2	FALSE	FALSE	FALSE	TRUE	TRUE	FALSE	Down
ENSMUSG00000007613	Tgfbr1	TRUE	FALSE	TRUE	FALSE	FALSE	FALSE	Up
ENSMUSG00000007617	Homer1	TRUE	FALSE	TRUE	FALSE	FALSE	FALSE	Up
ENSMUSG00000007812	Zfp655	TRUE	FALSE	TRUE	FALSE	FALSE	FALSE	Up
ENSMUSG00000007891	Ctsd	TRUE	FALSE	FALSE	FALSE	TRUE	FALSE	Down
ENSMUSG00000008496	Pou2f2	TRUE	TRUE	FALSE	FALSE	FALSE	FALSE	Up
ENSMUSG00000009350	Mpo	TRUE	FALSE	FALSE	FALSE	TRUE	FALSE	Down
ENSMUSG00000009905	Kdsr	TRUE	FALSE	TRUE	FALSE	FALSE	FALSE	Up
ENSMUSG00000010095	Slc3a2	TRUE	FALSE	FALSE	TRUE	FALSE	FALSE	Down
ENSMUSG00000014873	Surf2	TRUE	FALSE	TRUE	FALSE	FALSE	FALSE	Down
ENSMUSG00000015312	Gadd45b	TRUE	FALSE	FALSE	TRUE	FALSE	FALSE	Down
ENSMUSG00000015314	Slamf6	TRUE	FALSE	FALSE	TRUE	FALSE	FALSE	Up
ENSMUSG00000015437	Gzmb	TRUE	FALSE	FALSE	TRUE	FALSE	FALSE	Down
ENSMUSG00000015889	Lta4h	TRUE	TRUE	FALSE	FALSE	FALSE	FALSE	Down
ENSMUSG00000015966	Il17rb	FALSE	FALSE	FALSE	TRUE	TRUE	FALSE	Down
ENSMUSG00000015981	Stk32c	FALSE	FALSE	FALSE	TRUE	TRUE	FALSE	Down
ENSMUSG00000016356	Col20a1	TRUE	FALSE	FALSE	FALSE	TRUE	FALSE	Up
ENSMUSG00000016756	Cmah	TRUE	FALSE	FALSE	TRUE	FALSE	FALSE	Up
ENSMUSG00000016933	Plcg1	TRUE	FALSE	TRUE	FALSE	FALSE	FALSE	Down
ENSMUSG00000017737	Mmp9	FALSE	TRUE	TRUE	FALSE	FALSE	FALSE	Up
ENSMUSG00000018171	Vmp1	TRUE	FALSE	TRUE	FALSE	FALSE	FALSE	Up
ENSMUSG00000018500	Adora2b	TRUE	FALSE	FALSE	TRUE	FALSE	FALSE	Down
ENSMUSG00000018930	Ccl4	TRUE	FALSE	FALSE	TRUE	FALSE	FALSE	Down
ENSMUSG00000019302	Atp6v0a1	FALSE	TRUE	TRUE	FALSE	FALSE	FALSE	Up
ENSMUSG00000019873	Reep3	TRUE	FALSE	TRUE	FALSE	FALSE	FALSE	Up
ENSMUSG00000020007	Il20ra	FALSE	TRUE	TRUE	FALSE	FALSE	FALSE	Up
ENSMUSG00000020520	Galnt10	TRUE	FALSE	FALSE	FALSE	TRUE	FALSE	Down
ENSMUSG00000020601	Trib2	TRUE	FALSE	TRUE	FALSE	FALSE	FALSE	Up
ENSMUSG00000020691	Mettl2	TRUE	FALSE	TRUE	FALSE	FALSE	FALSE	Down
ENSMUSG00000020836	Coro6	TRUE	TRUE	FALSE	FALSE	FALSE	FALSE	Down
ENSMUSG00000020846	Fam101b	TRUE	TRUE	FALSE	FALSE	FALSE	FALSE	Up
ENSMUSG00000020899	Pfas	TRUE	FALSE	FALSE	TRUE	FALSE	FALSE	Down
ENSMUSG00000020941	Map3k14	TRUE	FALSE	TRUE	FALSE	FALSE	FALSE	Down
ENSMUSG00000021596	Mctp1	TRUE	FALSE	FALSE	FALSE	TRUE	FALSE	Up
ENSMUSG00000021608	Lpcat1	TRUE	FALSE	TRUE	FALSE	FALSE	FALSE	Up
ENSMUSG00000021660	Btf3	TRUE	FALSE	FALSE	TRUE	FALSE	FALSE	Up
ENSMUSG00000021678	F2rl1	FALSE	FALSE	FALSE	TRUE	TRUE	FALSE	Up
ENSMUSG00000021714	Cenpk	TRUE	FALSE	TRUE	FALSE	FALSE	FALSE	Up
ENSMUSG00000021759	Ppap2a	TRUE	TRUE	FALSE	FALSE	FALSE	FALSE	Up
ENSMUSG00000021932	Rnaseh2b	TRUE	FALSE	TRUE	FALSE	FALSE	FALSE	Up
ENSMUSG00000021939	Ctsb	FALSE	TRUE	TRUE	FALSE	FALSE	FALSE	Up
ENSMUSG00000022094	Slc39a14	TRUE	FALSE	FALSE	TRUE	FALSE	FALSE	Down
ENSMUSG00000022102	Dok2	TRUE	FALSE	TRUE	FALSE	FALSE	FALSE	Down
ENSMUSG00000022119	Rbm26	TRUE	FALSE	TRUE	FALSE	FALSE	FALSE	Up
ENSMUSG00000022120	Rnf219	TRUE	FALSE	TRUE	FALSE	FALSE	FALSE	Down
ENSMUSG00000022184	Fbxo4	TRUE	TRUE	FALSE	FALSE	FALSE	FALSE	Up
ENSMUSG00000022351	Sqle	TRUE	TRUE	FALSE	FALSE	FALSE	FALSE	Down
ENSMUSG00000022370	Mrpl13	TRUE	FALSE	TRUE	FALSE	FALSE	FALSE	Up
ENSMUSG00000022433	Csnk1e	TRUE	FALSE	TRUE	FALSE	FALSE	FALSE	Down
ENSMUSG00000022538	Lsg1	TRUE	FALSE	TRUE	FALSE	FALSE	FALSE	Down
ENSMUSG00000022602	Arc	TRUE	TRUE	FALSE	FALSE	FALSE	FALSE	Down
ENSMUSG00000022837	Iqcb1	TRUE	FALSE	TRUE	FALSE	FALSE	FALSE	Up
ENSMUSG00000022892	App	TRUE	FALSE	TRUE	FALSE	FALSE	FALSE	Down
ENSMUSG00000022913	Psmg1	TRUE	TRUE	FALSE	FALSE	FALSE	FALSE	Down
ENSMUSG00000022965	Ifngr2	TRUE	TRUE	FALSE	FALSE	FALSE	FALSE	Up
ENSMUSG00000023008	Fmnl3	TRUE	FALSE	FALSE	TRUE	FALSE	FALSE	Down
ENSMUSG00000023044	Csad	TRUE	TRUE	FALSE	FALSE	FALSE	FALSE	Up
ENSMUSG00000023942	Slc29a1	TRUE	FALSE	FALSE	TRUE	FALSE	FALSE	Down
ENSMUSG00000024030	Abcg1	TRUE	FALSE	TRUE	FALSE	FALSE	FALSE	Up
ENSMUSG00000024140	Epas1	TRUE	FALSE	TRUE	FALSE	FALSE	FALSE	Down
ENSMUSG00000024247	Pkdcc	TRUE	FALSE	TRUE	FALSE	FALSE	FALSE	Up
ENSMUSG00000024327	Slc39a7	TRUE	FALSE	FALSE	TRUE	FALSE	FALSE	Down
ENSMUSG00000024397	Aif1	TRUE	FALSE	TRUE	FALSE	FALSE	FALSE	Up
ENSMUSG00000024436	Mrps18b	TRUE	TRUE	FALSE	FALSE	FALSE	FALSE	Down
ENSMUSG00000024451	Arap3	TRUE	FALSE	FALSE	FALSE	TRUE	FALSE	Down
ENSMUSG00000024516	Sec11c	TRUE	FALSE	TRUE	FALSE	FALSE	FALSE	Up
ENSMUSG00000024527	Afg3l2	TRUE	FALSE	TRUE	FALSE	FALSE	FALSE	Down
ENSMUSG00000024528	Srfbp1	TRUE	FALSE	FALSE	TRUE	FALSE	FALSE	Down
ENSMUSG00000024589	Nedd4l	TRUE	FALSE	FALSE	TRUE	FALSE	FALSE	Down
ENSMUSG00000024639	Gnaq	TRUE	FALSE	TRUE	FALSE	FALSE	FALSE	Up
ENSMUSG00000024646	Cyb5	TRUE	FALSE	TRUE	FALSE	FALSE	FALSE	Up
ENSMUSG00000024696	Lpxn	TRUE	FALSE	TRUE	FALSE	FALSE	FALSE	Down
ENSMUSG00000024936	Kcnk7	TRUE	FALSE	FALSE	TRUE	FALSE	FALSE	Up
ENSMUSG00000024997	Prdx3	TRUE	TRUE	FALSE	FALSE	FALSE	FALSE	Down
ENSMUSG00000025014	Dntt	TRUE	TRUE	FALSE	FALSE	FALSE	FALSE	Up
ENSMUSG00000025047	Pdcd11	TRUE	FALSE	TRUE	FALSE	FALSE	FALSE	Down
ENSMUSG00000025287	Acot9	TRUE	FALSE	TRUE	FALSE	FALSE	FALSE	Up
ENSMUSG00000025289	Prdx4	TRUE	FALSE	TRUE	FALSE	FALSE	FALSE	Up
ENSMUSG00000025324	Atp10a	TRUE	TRUE	FALSE	FALSE	FALSE	FALSE	Down
ENSMUSG00000025332	Kdm5c	TRUE	FALSE	FALSE	TRUE	FALSE	FALSE	Down
ENSMUSG00000025461	Cd163l1	TRUE	FALSE	TRUE	FALSE	FALSE	FALSE	Down
ENSMUSG00000025473	Adam8	TRUE	FALSE	FALSE	TRUE	FALSE	FALSE	Down
ENSMUSG00000025500	1600016N20Rik	TRUE	TRUE	FALSE	FALSE	FALSE	FALSE	Up
ENSMUSG00000025579	Gaa	TRUE	FALSE	TRUE	FALSE	FALSE	FALSE	Down
ENSMUSG00000025646	Atrip	TRUE	FALSE	TRUE	FALSE	FALSE	FALSE	Down
ENSMUSG00000025650	Col7a1	TRUE	FALSE	FALSE	FALSE	TRUE	FALSE	Up
ENSMUSG00000025780	Itih5	TRUE	FALSE	TRUE	FALSE	FALSE	FALSE	Up
ENSMUSG00000025790	Slco3a1	TRUE	FALSE	TRUE	FALSE	FALSE	FALSE	Down
ENSMUSG00000025795	Rassf3	TRUE	FALSE	TRUE	FALSE	FALSE	FALSE	Up
ENSMUSG00000025817	Nudt5	TRUE	TRUE	FALSE	FALSE	FALSE	FALSE	Down
ENSMUSG00000025855	Prkar1b	TRUE	FALSE	TRUE	FALSE	FALSE	FALSE	Up
ENSMUSG00000025869	Nop16	TRUE	TRUE	FALSE	FALSE	FALSE	FALSE	Down
ENSMUSG00000025977	Boll	TRUE	FALSE	TRUE	FALSE	FALSE	FALSE	Up
ENSMUSG00000026313	Hdac4	TRUE	FALSE	FALSE	TRUE	FALSE	FALSE	Down
ENSMUSG00000026374	Tsn	TRUE	TRUE	FALSE	FALSE	FALSE	FALSE	Down
ENSMUSG00000026694	Mettl13	TRUE	FALSE	TRUE	FALSE	FALSE	FALSE	Down
ENSMUSG00000026755	Arpc5l	TRUE	FALSE	TRUE	FALSE	FALSE	FALSE	Up
ENSMUSG00000026767	Fam188a	TRUE	FALSE	TRUE	FALSE	FALSE	FALSE	Up
ENSMUSG00000026770	Il2ra	FALSE	TRUE	TRUE	FALSE	FALSE	FALSE	Up
ENSMUSG00000026930	Gpsm1	TRUE	FALSE	TRUE	FALSE	FALSE	FALSE	Down
ENSMUSG00000026950	Neb	TRUE	FALSE	TRUE	FALSE	FALSE	FALSE	Up
ENSMUSG00000027006	Dnajc10	TRUE	FALSE	TRUE	FALSE	FALSE	FALSE	Up
ENSMUSG00000027286	Lrrc57	TRUE	TRUE	FALSE	FALSE	FALSE	FALSE	Up
ENSMUSG00000027340	Slc23a2	TRUE	FALSE	TRUE	FALSE	FALSE	FALSE	Up
ENSMUSG00000027381	Bcl2l11	TRUE	TRUE	FALSE	FALSE	FALSE	FALSE	Up
ENSMUSG00000027397	Slc20a1	TRUE	FALSE	TRUE	FALSE	FALSE	FALSE	Down
ENSMUSG00000027478	Dnmt3b	TRUE	FALSE	TRUE	FALSE	FALSE	FALSE	Down
ENSMUSG00000027651	Rprd1b	TRUE	FALSE	FALSE	TRUE	FALSE	FALSE	Down
ENSMUSG00000027712	Anxa5	FALSE	FALSE	FALSE	TRUE	TRUE	FALSE	Up
ENSMUSG00000027907	S100a11	FALSE	TRUE	TRUE	FALSE	FALSE	FALSE	Up
ENSMUSG00000028042	Zbtb7b	TRUE	TRUE	FALSE	FALSE	FALSE	FALSE	Up
ENSMUSG00000028108	Ecm1	FALSE	TRUE	TRUE	FALSE	FALSE	FALSE	Up
ENSMUSG00000028221	Tmem55a	TRUE	TRUE	FALSE	FALSE	FALSE	FALSE	Up
ENSMUSG00000028228	Cpne3	TRUE	FALSE	TRUE	FALSE	FALSE	FALSE	Up
ENSMUSG00000028266	Lmo4	TRUE	TRUE	FALSE	FALSE	FALSE	FALSE	Down
ENSMUSG00000028270	Gbp2	TRUE	FALSE	FALSE	TRUE	FALSE	FALSE	Up
ENSMUSG00000028476	Reck	TRUE	FALSE	FALSE	TRUE	FALSE	FALSE	Up
ENSMUSG00000028479	Gne	TRUE	FALSE	TRUE	FALSE	FALSE	FALSE	Down
ENSMUSG00000028549	Itgb3bp	TRUE	FALSE	FALSE	TRUE	FALSE	FALSE	Up
ENSMUSG00000028567	Txndc12	TRUE	FALSE	TRUE	FALSE	FALSE	FALSE	Up
ENSMUSG00000028657	Ppt1	TRUE	FALSE	TRUE	FALSE	FALSE	FALSE	Up
ENSMUSG00000028698	Pik3r3	TRUE	FALSE	TRUE	FALSE	FALSE	FALSE	Up
ENSMUSG00000028826	Tmem57	TRUE	FALSE	FALSE	TRUE	FALSE	FALSE	Down
ENSMUSG00000028874	Fgr	TRUE	TRUE	FALSE	FALSE	FALSE	FALSE	Up
ENSMUSG00000029084	Cd38	TRUE	FALSE	TRUE	FALSE	FALSE	FALSE	Up
ENSMUSG00000029130	Rnf32	TRUE	FALSE	FALSE	TRUE	FALSE	FALSE	Up
ENSMUSG00000029174	Tbc1d1	TRUE	FALSE	TRUE	FALSE	FALSE	FALSE	Down
ENSMUSG00000029275	Gfi1	TRUE	FALSE	TRUE	FALSE	FALSE	FALSE	Down
ENSMUSG00000029408	Abcb9	TRUE	FALSE	TRUE	FALSE	FALSE	FALSE	Down
ENSMUSG00000029422	Rsrc2	TRUE	FALSE	TRUE	FALSE	FALSE	FALSE	Up
ENSMUSG00000029436	Mmp17	TRUE	FALSE	TRUE	FALSE	FALSE	FALSE	Down
ENSMUSG00000029458	Brap	TRUE	FALSE	TRUE	FALSE	FALSE	FALSE	Down
ENSMUSG00000029507	Pus1	TRUE	TRUE	FALSE	FALSE	FALSE	FALSE	Down
ENSMUSG00000030103	Bhlhe40	TRUE	FALSE	FALSE	TRUE	FALSE	FALSE	Down
ENSMUSG00000030137	Tuba8	TRUE	FALSE	FALSE	TRUE	FALSE	FALSE	Down
ENSMUSG00000030199	Etv6	TRUE	FALSE	FALSE	TRUE	FALSE	FALSE	Down
ENSMUSG00000030231	Plekha5	TRUE	FALSE	TRUE	FALSE	FALSE	FALSE	Down
ENSMUSG00000030265	Kras	TRUE	FALSE	TRUE	FALSE	FALSE	FALSE	Up
ENSMUSG00000030291	Med21	TRUE	FALSE	TRUE	FALSE	FALSE	FALSE	Up
ENSMUSG00000030329	Pianp	TRUE	TRUE	FALSE	FALSE	FALSE	FALSE	Up
ENSMUSG00000030341	Tnfrsf1a	TRUE	TRUE	FALSE	FALSE	FALSE	FALSE	Up
ENSMUSG00000030365	Clec2i	TRUE	FALSE	TRUE	FALSE	FALSE	FALSE	Up
ENSMUSG00000030553	Pgpep1l	TRUE	FALSE	TRUE	FALSE	FALSE	FALSE	Up
ENSMUSG00000030556	Lrrc28	TRUE	FALSE	FALSE	TRUE	FALSE	FALSE	Down
ENSMUSG00000030577	Cd22	TRUE	TRUE	FALSE	FALSE	FALSE	FALSE	Up
ENSMUSG00000030579	Tyrobp	TRUE	FALSE	FALSE	TRUE	FALSE	FALSE	Up
ENSMUSG00000030671	Pde3b	FALSE	TRUE	TRUE	FALSE	FALSE	FALSE	Down
ENSMUSG00000030759	Far1	TRUE	FALSE	TRUE	FALSE	FALSE	FALSE	Up
ENSMUSG00000030782	Tgfb1i1	TRUE	FALSE	FALSE	FALSE	TRUE	FALSE	Up
ENSMUSG00000030830	Itgal	TRUE	FALSE	TRUE	FALSE	FALSE	FALSE	Down
ENSMUSG00000030861	Acadsb	TRUE	FALSE	TRUE	FALSE	FALSE	FALSE	Up
ENSMUSG00000031246	Sh3bgrl	TRUE	FALSE	FALSE	FALSE	TRUE	FALSE	Up
ENSMUSG00000031367	Ap1s2	TRUE	FALSE	TRUE	FALSE	FALSE	FALSE	Up
ENSMUSG00000031398	Plxna3	TRUE	FALSE	TRUE	FALSE	FALSE	FALSE	Down
ENSMUSG00000031402	Mpp1	TRUE	FALSE	TRUE	FALSE	FALSE	FALSE	Up
ENSMUSG00000031403	Dkc1	TRUE	TRUE	FALSE	FALSE	FALSE	FALSE	Down
ENSMUSG00000031428	Zcchc18	FALSE	TRUE	TRUE	FALSE	FALSE	FALSE	Up
ENSMUSG00000031497	Tnfsf13b	TRUE	FALSE	TRUE	FALSE	FALSE	FALSE	Down
ENSMUSG00000031578	Mak16	TRUE	TRUE	FALSE	FALSE	FALSE	FALSE	Down
ENSMUSG00000031657	Heatr3	TRUE	TRUE	FALSE	FALSE	FALSE	FALSE	Down
ENSMUSG00000031668	Eif2ak3	TRUE	FALSE	TRUE	FALSE	FALSE	FALSE	Down
ENSMUSG00000031681	Smad1	TRUE	FALSE	FALSE	FALSE	TRUE	FALSE	Down
ENSMUSG00000031901	Dus2l	TRUE	FALSE	TRUE	FALSE	FALSE	FALSE	Down
ENSMUSG00000032047	Acat1	TRUE	TRUE	FALSE	FALSE	FALSE	FALSE	Down
ENSMUSG00000032198	Dock6	FALSE	TRUE	TRUE	FALSE	FALSE	FALSE	Up
ENSMUSG00000032220	Myo1e	TRUE	FALSE	FALSE	TRUE	FALSE	FALSE	Down
ENSMUSG00000032298	Neil1	TRUE	TRUE	FALSE	FALSE	FALSE	FALSE	Up
ENSMUSG00000032501	Trib1	TRUE	FALSE	TRUE	FALSE	FALSE	FALSE	Up
ENSMUSG00000032513	Gorasp1	FALSE	TRUE	TRUE	FALSE	FALSE	FALSE	Up
ENSMUSG00000032640	Chsy1	TRUE	FALSE	FALSE	TRUE	FALSE	FALSE	Down
ENSMUSG00000032802	Srxn1	TRUE	FALSE	FALSE	TRUE	FALSE	FALSE	Down
ENSMUSG00000033147	Slc22a15	TRUE	TRUE	FALSE	FALSE	FALSE	FALSE	Up
ENSMUSG00000033542	Arhgef5	TRUE	TRUE	FALSE	FALSE	FALSE	FALSE	Up
ENSMUSG00000033629	Ptplad1	TRUE	FALSE	TRUE	FALSE	FALSE	FALSE	Up
ENSMUSG00000033857	Engase	TRUE	FALSE	TRUE	FALSE	FALSE	FALSE	Down
ENSMUSG00000033909	Usp36	TRUE	FALSE	TRUE	FALSE	FALSE	FALSE	Down
ENSMUSG00000034118	Tpst1	TRUE	TRUE	FALSE	FALSE	FALSE	FALSE	Down
ENSMUSG00000034317	Trim59	TRUE	FALSE	FALSE	TRUE	FALSE	FALSE	Up
ENSMUSG00000034349	Smc4	TRUE	FALSE	FALSE	TRUE	FALSE	FALSE	Up
ENSMUSG00000034902	Pip5k1c	FALSE	TRUE	TRUE	FALSE	FALSE	FALSE	Up
ENSMUSG00000035227	Spcs2	TRUE	FALSE	TRUE	FALSE	FALSE	FALSE	Up
ENSMUSG00000035275	Raver2	TRUE	TRUE	FALSE	FALSE	FALSE	FALSE	Down
ENSMUSG00000035310	Lin54	TRUE	FALSE	TRUE	FALSE	FALSE	FALSE	Up
ENSMUSG00000035314	Gdpd5	FALSE	TRUE	TRUE	FALSE	FALSE	FALSE	Up
ENSMUSG00000035401	2210018M11Rik	TRUE	TRUE	FALSE	FALSE	FALSE	FALSE	Up
ENSMUSG00000035476	Tab3	TRUE	FALSE	TRUE	FALSE	FALSE	FALSE	Up
ENSMUSG00000036067	Slc2a6	TRUE	FALSE	TRUE	FALSE	FALSE	FALSE	Down
ENSMUSG00000036151	Tm6sf2	TRUE	FALSE	TRUE	FALSE	FALSE	FALSE	Up
ENSMUSG00000036160	Surf6	TRUE	FALSE	TRUE	FALSE	FALSE	FALSE	Down
ENSMUSG00000036356	Csgalnact1	TRUE	TRUE	FALSE	FALSE	FALSE	FALSE	Down
ENSMUSG00000036819	Jmjd4	TRUE	FALSE	FALSE	FALSE	TRUE	FALSE	Down
ENSMUSG00000036908	Unc93b1	TRUE	FALSE	TRUE	FALSE	FALSE	FALSE	Up
ENSMUSG00000037447	Arid5a	TRUE	FALSE	TRUE	FALSE	FALSE	FALSE	Down
ENSMUSG00000037795	N4bp2	TRUE	FALSE	TRUE	FALSE	FALSE	FALSE	Up
ENSMUSG00000037907	Ankrd13b	TRUE	FALSE	TRUE	FALSE	FALSE	FALSE	Down
ENSMUSG00000038065	2410066E13Rik	TRUE	FALSE	FALSE	TRUE	FALSE	FALSE	Up
ENSMUSG00000038208	Pgap3	FALSE	TRUE	TRUE	FALSE	FALSE	FALSE	Up
ENSMUSG00000038368	Focad	TRUE	FALSE	TRUE	FALSE	FALSE	FALSE	Down
ENSMUSG00000038467	Chmp4b	TRUE	TRUE	FALSE	FALSE	FALSE	FALSE	Up
ENSMUSG00000038622	Med30	TRUE	FALSE	FALSE	TRUE	FALSE	FALSE	Up
ENSMUSG00000038628	Polr3k	TRUE	TRUE	FALSE	FALSE	FALSE	FALSE	Down
ENSMUSG00000038679	Trps1	TRUE	TRUE	FALSE	FALSE	FALSE	FALSE	Up
ENSMUSG00000038784	Cnot4	TRUE	FALSE	TRUE	FALSE	FALSE	FALSE	Up
ENSMUSG00000038806	Sde2	TRUE	FALSE	FALSE	TRUE	FALSE	FALSE	Down
ENSMUSG00000038884	A230050P20Rik	TRUE	FALSE	TRUE	FALSE	FALSE	FALSE	Down
ENSMUSG00000039145	Camk1d	FALSE	TRUE	TRUE	FALSE	FALSE	FALSE	Down
ENSMUSG00000039157	Fam102a	TRUE	FALSE	TRUE	FALSE	FALSE	FALSE	Down
ENSMUSG00000039218	Srrm2	TRUE	TRUE	FALSE	FALSE	FALSE	FALSE	Up
ENSMUSG00000039680	Mrps6	TRUE	FALSE	TRUE	FALSE	FALSE	FALSE	Up
ENSMUSG00000039852	Rere	TRUE	FALSE	FALSE	TRUE	FALSE	FALSE	Up
ENSMUSG00000039911	Spsb1	TRUE	FALSE	FALSE	TRUE	FALSE	FALSE	Down
ENSMUSG00000040016	Ptger3	TRUE	FALSE	TRUE	FALSE	FALSE	FALSE	Down
ENSMUSG00000040139	9430038I01Rik	TRUE	FALSE	TRUE	FALSE	FALSE	FALSE	Up
ENSMUSG00000040447	Spns2	TRUE	FALSE	FALSE	FALSE	TRUE	FALSE	Down
ENSMUSG00000040533	Matn1	TRUE	TRUE	FALSE	FALSE	FALSE	FALSE	Down
ENSMUSG00000040964	Arhgef10l	TRUE	FALSE	FALSE	TRUE	FALSE	FALSE	Down
ENSMUSG00000041046	Ramp3	TRUE	TRUE	FALSE	FALSE	FALSE	FALSE	Up
ENSMUSG00000041112	Elmo1	TRUE	FALSE	TRUE	FALSE	FALSE	FALSE	Down
ENSMUSG00000041570	Camsap2	TRUE	FALSE	TRUE	FALSE	FALSE	FALSE	Up
ENSMUSG00000041594	Tmtc4	TRUE	FALSE	FALSE	FALSE	TRUE	FALSE	Up
ENSMUSG00000041609	Ccdc64	TRUE	FALSE	TRUE	FALSE	FALSE	FALSE	Down
ENSMUSG00000041815	Poldip3	TRUE	FALSE	FALSE	TRUE	FALSE	FALSE	Down
ENSMUSG00000042043	Tbca	TRUE	FALSE	TRUE	FALSE	FALSE	FALSE	Up
ENSMUSG00000042111	Ccdc115	TRUE	FALSE	TRUE	FALSE	FALSE	FALSE	Down
ENSMUSG00000042148	Cox10	TRUE	TRUE	FALSE	FALSE	FALSE	FALSE	Down
ENSMUSG00000043050	Tnp2	FALSE	FALSE	FALSE	TRUE	TRUE	FALSE	Down
ENSMUSG00000043192	Gm1840	TRUE	FALSE	TRUE	FALSE	FALSE	FALSE	Down
ENSMUSG00000043252	Tmem64	TRUE	FALSE	TRUE	FALSE	FALSE	FALSE	Up
ENSMUSG00000043263	Pyhin1	TRUE	FALSE	FALSE	TRUE	FALSE	FALSE	Up
ENSMUSG00000044026	Slc35g1	TRUE	TRUE	FALSE	FALSE	FALSE	FALSE	Down
ENSMUSG00000044080	S100a1	TRUE	FALSE	FALSE	TRUE	FALSE	FALSE	Down
ENSMUSG00000044167	Foxo1	TRUE	TRUE	FALSE	FALSE	FALSE	FALSE	Up
ENSMUSG00000044468	Fam46c	TRUE	TRUE	FALSE	FALSE	FALSE	FALSE	Up
ENSMUSG00000044703	Phf11a	TRUE	FALSE	TRUE	FALSE	FALSE	FALSE	Up
ENSMUSG00000045216	Hs6st1	TRUE	FALSE	FALSE	FALSE	TRUE	FALSE	Down
ENSMUSG00000045962	Wnk1	TRUE	FALSE	TRUE	FALSE	FALSE	FALSE	Up
ENSMUSG00000046667	Rbm12b1	TRUE	FALSE	FALSE	FALSE	TRUE	FALSE	Up
ENSMUSG00000046971	Pla2g4f	TRUE	TRUE	FALSE	FALSE	FALSE	FALSE	Up
ENSMUSG00000047181	Samd14	TRUE	TRUE	FALSE	FALSE	FALSE	FALSE	Down
ENSMUSG00000047293	Gpr15	TRUE	FALSE	FALSE	TRUE	FALSE	FALSE	Down
ENSMUSG00000047407	Tgif1	TRUE	FALSE	TRUE	FALSE	FALSE	FALSE	Up
ENSMUSG00000047751	Utf1	TRUE	TRUE	FALSE	FALSE	FALSE	FALSE	Down
ENSMUSG00000048307	Ankrd46	TRUE	FALSE	TRUE	FALSE	FALSE	FALSE	Down
ENSMUSG00000048897	Zfp710	TRUE	FALSE	TRUE	FALSE	FALSE	FALSE	Up
ENSMUSG00000049553	Polr1a	TRUE	FALSE	TRUE	FALSE	FALSE	FALSE	Down
ENSMUSG00000049985	Ankrd55	TRUE	FALSE	TRUE	FALSE	FALSE	FALSE	Up
ENSMUSG00000050350	Gpr18	TRUE	FALSE	TRUE	FALSE	FALSE	FALSE	Up
ENSMUSG00000050732	Vamp8	TRUE	FALSE	TRUE	FALSE	FALSE	FALSE	Up
ENSMUSG00000051000	Fam160a1	TRUE	FALSE	TRUE	FALSE	FALSE	FALSE	Up
ENSMUSG00000051341	Zfp52	TRUE	FALSE	TRUE	FALSE	FALSE	FALSE	Up
ENSMUSG00000051548	Gm6365	TRUE	FALSE	TRUE	FALSE	FALSE	FALSE	Down
ENSMUSG00000051705	Senp8	TRUE	FALSE	TRUE	FALSE	FALSE	FALSE	Up
ENSMUSG00000051950	B3galtl	TRUE	FALSE	FALSE	FALSE	TRUE	FALSE	Up
ENSMUSG00000052302	Tbc1d30	TRUE	TRUE	FALSE	FALSE	FALSE	FALSE	Up
ENSMUSG00000052609	Plekhg3	TRUE	FALSE	FALSE	TRUE	FALSE	FALSE	Down
ENSMUSG00000052821	Cysltr1	TRUE	FALSE	TRUE	FALSE	FALSE	FALSE	Down
ENSMUSG00000052962	Mrpl35	TRUE	TRUE	FALSE	FALSE	FALSE	FALSE	Down
ENSMUSG00000053646	Plxnb1	TRUE	TRUE	FALSE	FALSE	FALSE	FALSE	Up
ENSMUSG00000054676	1600014C10Rik	TRUE	FALSE	TRUE	FALSE	FALSE	FALSE	Down
ENSMUSG00000055024	Ep300	TRUE	TRUE	FALSE	FALSE	FALSE	FALSE	Up
ENSMUSG00000055866	Per2	FALSE	TRUE	TRUE	FALSE	FALSE	FALSE	Up
ENSMUSG00000056383	AI987944	TRUE	FALSE	TRUE	FALSE	FALSE	FALSE	Up
ENSMUSG00000056399	Prss34	TRUE	FALSE	FALSE	FALSE	TRUE	FALSE	Down
ENSMUSG00000057729	Prtn3	TRUE	FALSE	FALSE	FALSE	TRUE	FALSE	Down
ENSMUSG00000059495	Arhgef12	TRUE	TRUE	FALSE	FALSE	FALSE	FALSE	Up
ENSMUSG00000059839	Zfp874b	TRUE	FALSE	TRUE	FALSE	FALSE	FALSE	Up
ENSMUSG00000060470	Gpr97	TRUE	FALSE	TRUE	FALSE	FALSE	FALSE	Down
ENSMUSG00000061859	Inadl	TRUE	TRUE	FALSE	FALSE	FALSE	FALSE	Up
ENSMUSG00000061979	Wbscr16	TRUE	FALSE	TRUE	FALSE	FALSE	FALSE	Down
ENSMUSG00000062101	Zfp119b	TRUE	FALSE	FALSE	TRUE	FALSE	FALSE	Up
ENSMUSG00000062169	Cnih4	TRUE	FALSE	TRUE	FALSE	FALSE	FALSE	Up
ENSMUSG00000062742	Gm5239	FALSE	TRUE	TRUE	FALSE	FALSE	FALSE	Down
ENSMUSG00000063129	Aldoart2	TRUE	FALSE	TRUE	FALSE	FALSE	FALSE	Down
ENSMUSG00000063253	Scoc	TRUE	FALSE	FALSE	TRUE	FALSE	FALSE	Up
ENSMUSG00000063810	Alms1	TRUE	FALSE	TRUE	FALSE	FALSE	FALSE	Up
ENSMUSG00000064147	Rab44	TRUE	FALSE	FALSE	FALSE	TRUE	FALSE	Down
ENSMUSG00000064653	Gm26129	TRUE	FALSE	TRUE	FALSE	FALSE	FALSE	Up
ENSMUSG00000064927	Gm22043	TRUE	FALSE	TRUE	FALSE	FALSE	FALSE	Up
ENSMUSG00000066724	Gm10175	TRUE	FALSE	TRUE	FALSE	FALSE	FALSE	Up
ENSMUSG00000066892	Fbxl12	TRUE	FALSE	FALSE	FALSE	TRUE	FALSE	Up
ENSMUSG00000067575	Rpl35a-ps3	TRUE	FALSE	FALSE	TRUE	FALSE	FALSE	Up
ENSMUSG00000067768	Xlr4b	TRUE	FALSE	FALSE	TRUE	FALSE	FALSE	Up
ENSMUSG00000067931	Zfp948	TRUE	FALSE	TRUE	FALSE	FALSE	FALSE	Up
ENSMUSG00000068744	Psrc1	TRUE	FALSE	TRUE	FALSE	FALSE	FALSE	Down
ENSMUSG00000069892	9930111J21Rik2	TRUE	FALSE	FALSE	TRUE	FALSE	FALSE	Up
ENSMUSG00000070291	Ddx43	TRUE	FALSE	TRUE	FALSE	FALSE	FALSE	Up
ENSMUSG00000070368	Prok1	TRUE	FALSE	TRUE	FALSE	FALSE	FALSE	Up
ENSMUSG00000070390	Nlrp1b	TRUE	FALSE	TRUE	FALSE	FALSE	FALSE	Down
ENSMUSG00000071793	2610005L07Rik	TRUE	FALSE	FALSE	TRUE	FALSE	FALSE	Up
ENSMUSG00000072621	Slfn10-ps	TRUE	FALSE	TRUE	FALSE	FALSE	FALSE	Up
ENSMUSG00000072714	Rpl21-ps4	TRUE	TRUE	FALSE	FALSE	FALSE	FALSE	Down
ENSMUSG00000073102	Drc1	TRUE	FALSE	TRUE	FALSE	FALSE	FALSE	Up
ENSMUSG00000073980	Gm9574	TRUE	FALSE	TRUE	FALSE	FALSE	FALSE	Down
ENSMUSG00000074227	Spint2	TRUE	TRUE	FALSE	FALSE	FALSE	FALSE	Up
ENSMUSG00000074570	Cass4	TRUE	FALSE	FALSE	TRUE	FALSE	FALSE	Down
ENSMUSG00000074802	Gas2l3	TRUE	FALSE	TRUE	FALSE	FALSE	FALSE	Up
ENSMUSG00000076612	Ighg2c	FALSE	FALSE	FALSE	TRUE	TRUE	FALSE	Down
ENSMUSG00000076614	Ighg1	TRUE	FALSE	TRUE	FALSE	FALSE	FALSE	Down
ENSMUSG00000076937	Iglc2	FALSE	FALSE	FALSE	TRUE	TRUE	FALSE	Up
ENSMUSG00000076999	Gm22426	TRUE	FALSE	TRUE	FALSE	FALSE	FALSE	Down
ENSMUSG00000078453	Abracl	TRUE	FALSE	TRUE	FALSE	FALSE	FALSE	Up
ENSMUSG00000078495	Gm13157	TRUE	FALSE	FALSE	TRUE	FALSE	FALSE	Up
ENSMUSG00000079037	Prnp	TRUE	FALSE	TRUE	FALSE	FALSE	FALSE	Up
ENSMUSG00000079038	D130040H23Rik	TRUE	FALSE	TRUE	FALSE	FALSE	FALSE	Up
ENSMUSG00000080746	Rpsa-ps12	FALSE	TRUE	TRUE	FALSE	FALSE	FALSE	Down
ENSMUSG00000080747	Gm14016	TRUE	FALSE	TRUE	FALSE	FALSE	FALSE	Down
ENSMUSG00000081255	Gm5380	TRUE	FALSE	TRUE	FALSE	FALSE	FALSE	Down
ENSMUSG00000081801	Dnmt3l-ps1	TRUE	FALSE	TRUE	FALSE	FALSE	FALSE	Up
ENSMUSG00000082524	Gm6272	FALSE	TRUE	TRUE	FALSE	FALSE	FALSE	Down
ENSMUSG00000083240	Gm13453	TRUE	FALSE	TRUE	FALSE	FALSE	FALSE	Down
ENSMUSG00000083362	Gm8606	FALSE	TRUE	TRUE	FALSE	FALSE	FALSE	Down
ENSMUSG00000083439	Gm14491	TRUE	TRUE	FALSE	FALSE	FALSE	FALSE	Down
ENSMUSG00000084894	Gm13834	TRUE	FALSE	TRUE	FALSE	FALSE	FALSE	Up
ENSMUSG00000084964	Gm15503	TRUE	FALSE	TRUE	FALSE	FALSE	FALSE	Up
ENSMUSG00000086076	Ncr3-ps	TRUE	FALSE	TRUE	FALSE	FALSE	FALSE	Up
ENSMUSG00000086564	Cd101	TRUE	FALSE	FALSE	TRUE	FALSE	FALSE	Up
ENSMUSG00000087016	Gm15979	TRUE	TRUE	FALSE	FALSE	FALSE	FALSE	Up
ENSMUSG00000089745	1810008B01Rik	TRUE	FALSE	TRUE	FALSE	FALSE	FALSE	Up
ENSMUSG00000089829	Gm16565	TRUE	FALSE	TRUE	FALSE	FALSE	FALSE	Up
ENSMUSG00000090290	Gm17296	TRUE	FALSE	TRUE	FALSE	FALSE	FALSE	Down
ENSMUSG00000090293	Gm17034	TRUE	FALSE	TRUE	FALSE	FALSE	FALSE	Up
ENSMUSG00000090389	Gm7236	TRUE	FALSE	TRUE	FALSE	FALSE	FALSE	Down
ENSMUSG00000090467	Gm4613	FALSE	TRUE	TRUE	FALSE	FALSE	FALSE	Down
ENSMUSG00000090527	Gm5538	TRUE	FALSE	FALSE	TRUE	FALSE	FALSE	Up
ENSMUSG00000090877	Hspa1b	TRUE	TRUE	FALSE	FALSE	FALSE	FALSE	Down
ENSMUSG00000091014	Gm5244	FALSE	TRUE	TRUE	FALSE	FALSE	FALSE	Down
ENSMUSG00000091363	Gm7701	TRUE	TRUE	FALSE	FALSE	FALSE	FALSE	Down
ENSMUSG00000094840	A630081J09Rik	TRUE	FALSE	FALSE	TRUE	FALSE	FALSE	Up
ENSMUSG00000094910	D430019H16Rik	TRUE	FALSE	TRUE	FALSE	FALSE	FALSE	Up
ENSMUSG00000095168	Gm4795	FALSE	FALSE	FALSE	TRUE	TRUE	FALSE	Up
ENSMUSG00000095315	Gm10130	FALSE	FALSE	TRUE	TRUE	FALSE	FALSE	Up
ENSMUSG00000095325	Zfp870	TRUE	FALSE	TRUE	FALSE	FALSE	FALSE	Up
ENSMUSG00000096979	AL627077.2	TRUE	FALSE	FALSE	FALSE	FALSE	TRUE	Down
ENSMUSG00000097354	AC142191.1	TRUE	FALSE	FALSE	TRUE	FALSE	FALSE	Up
ENSMUSG00000097379	AC154200.1	TRUE	FALSE	TRUE	FALSE	FALSE	FALSE	Up
ENSMUSG00000097679	Rps19-ps5	TRUE	FALSE	TRUE	FALSE	FALSE	FALSE	Down
ENSMUSG00000097803	Rpl31-ps16	FALSE	TRUE	TRUE	FALSE	FALSE	FALSE	Down
ENSMUSG00000099031	NA	TRUE	TRUE	FALSE	FALSE	FALSE	FALSE	Up
ENSMUSG00000000028	Cdc45	TRUE	FALSE	FALSE	FALSE	FALSE	FALSE	Down
ENSMUSG00000000168	Dlat	TRUE	FALSE	FALSE	FALSE	FALSE	FALSE	Down
ENSMUSG00000000244	Tspan32	TRUE	FALSE	FALSE	FALSE	FALSE	FALSE	Up
ENSMUSG00000000290	Itgb2	TRUE	FALSE	FALSE	FALSE	FALSE	FALSE	Down
ENSMUSG00000000374	Trappc10	TRUE	FALSE	FALSE	FALSE	FALSE	FALSE	Down
ENSMUSG00000000384	Tbrg4	TRUE	FALSE	FALSE	FALSE	FALSE	FALSE	Down
ENSMUSG00000000386	Mx1	TRUE	FALSE	FALSE	FALSE	FALSE	FALSE	Down
ENSMUSG00000000420	Galnt1	TRUE	FALSE	FALSE	FALSE	FALSE	FALSE	Down
ENSMUSG00000000440	Pparg	TRUE	FALSE	FALSE	FALSE	FALSE	FALSE	Down
ENSMUSG00000000751	Rpa1	TRUE	FALSE	FALSE	FALSE	FALSE	FALSE	Down
ENSMUSG00000000884	Gnb1l	TRUE	FALSE	FALSE	FALSE	FALSE	FALSE	Down
ENSMUSG00000000902	Smarcb1	TRUE	FALSE	FALSE	FALSE	FALSE	FALSE	Down
ENSMUSG00000000916	Nsun5	TRUE	FALSE	FALSE	FALSE	FALSE	FALSE	Down
ENSMUSG00000000958	Slc7a7	FALSE	TRUE	FALSE	FALSE	FALSE	FALSE	Up
ENSMUSG00000000976	Heatr6	TRUE	FALSE	FALSE	FALSE	FALSE	FALSE	Down
ENSMUSG00000001053	N4bp3	TRUE	FALSE	FALSE	FALSE	FALSE	FALSE	Down
ENSMUSG00000001056	Nhp2	TRUE	FALSE	FALSE	FALSE	FALSE	FALSE	Down
ENSMUSG00000001098	Kctd10	TRUE	FALSE	FALSE	FALSE	FALSE	FALSE	Down
ENSMUSG00000001100	Poldip2	TRUE	FALSE	FALSE	FALSE	FALSE	FALSE	Down
ENSMUSG00000001105	Ift20	TRUE	FALSE	FALSE	FALSE	FALSE	FALSE	Up
ENSMUSG00000001150	Mcm3ap	TRUE	FALSE	FALSE	FALSE	FALSE	FALSE	Down
ENSMUSG00000001211	Agpat3	TRUE	FALSE	FALSE	FALSE	FALSE	FALSE	Down
ENSMUSG00000001228	Uhrf1	TRUE	FALSE	FALSE	FALSE	FALSE	FALSE	Down
ENSMUSG00000001288	Rarg	TRUE	FALSE	FALSE	FALSE	FALSE	FALSE	Up
ENSMUSG00000001415	Smg5	TRUE	FALSE	FALSE	FALSE	FALSE	FALSE	Down
ENSMUSG00000001416	Cct3	TRUE	FALSE	FALSE	FALSE	FALSE	FALSE	Down
ENSMUSG00000001436	Slc19a1	TRUE	FALSE	FALSE	FALSE	FALSE	FALSE	Down
ENSMUSG00000001467	Cyp51	TRUE	FALSE	FALSE	FALSE	FALSE	FALSE	Down
ENSMUSG00000001473	Tubb6	TRUE	FALSE	FALSE	FALSE	FALSE	FALSE	Down
ENSMUSG00000001517	Foxm1	TRUE	FALSE	FALSE	FALSE	FALSE	FALSE	Down
ENSMUSG00000001525	Tubb5	TRUE	FALSE	FALSE	FALSE	FALSE	FALSE	Down
ENSMUSG00000001569	Nom1	TRUE	FALSE	FALSE	FALSE	FALSE	FALSE	Down
ENSMUSG00000001576	Ergic1	TRUE	FALSE	FALSE	FALSE	FALSE	FALSE	Down
ENSMUSG00000001630	Stk38l	TRUE	FALSE	FALSE	FALSE	FALSE	FALSE	Up
ENSMUSG00000001632	Brpf1	TRUE	FALSE	FALSE	FALSE	FALSE	FALSE	Down
ENSMUSG00000001700	Gramd3	TRUE	FALSE	FALSE	FALSE	FALSE	FALSE	Up
ENSMUSG00000001761	Smo	TRUE	FALSE	FALSE	FALSE	FALSE	FALSE	Down
ENSMUSG00000001829	Clpb	TRUE	FALSE	FALSE	FALSE	FALSE	FALSE	Down
ENSMUSG00000001855	Nup214	TRUE	FALSE	FALSE	FALSE	FALSE	FALSE	Down
ENSMUSG00000002028	Mll1	TRUE	FALSE	FALSE	FALSE	FALSE	FALSE	Up
ENSMUSG00000002055	Spag5	TRUE	FALSE	FALSE	FALSE	FALSE	FALSE	Down
ENSMUSG00000002102	Psmc3	TRUE	FALSE	FALSE	FALSE	FALSE	FALSE	Down
ENSMUSG00000002221	Paxip1	TRUE	FALSE	FALSE	FALSE	FALSE	FALSE	Down
ENSMUSG00000002250	Ppard	TRUE	FALSE	FALSE	FALSE	FALSE	FALSE	Up
ENSMUSG00000002289	Angptl4	TRUE	FALSE	FALSE	FALSE	FALSE	FALSE	Down
ENSMUSG00000002307	Daxx	TRUE	FALSE	FALSE	FALSE	FALSE	FALSE	Down
ENSMUSG00000002413	Braf	TRUE	FALSE	FALSE	FALSE	FALSE	FALSE	Up
ENSMUSG00000002617	Zfp40	TRUE	FALSE	FALSE	FALSE	FALSE	FALSE	Up
ENSMUSG00000002635	Pdcd2l	TRUE	FALSE	FALSE	FALSE	FALSE	FALSE	Down
ENSMUSG00000002658	Gtf2f1	TRUE	FALSE	FALSE	FALSE	FALSE	FALSE	Down
ENSMUSG00000002660	Clpp	TRUE	FALSE	FALSE	FALSE	FALSE	FALSE	Down
ENSMUSG00000002668	Dennd1c	TRUE	FALSE	FALSE	FALSE	FALSE	FALSE	Up
ENSMUSG00000002814	Top3a	TRUE	FALSE	FALSE	FALSE	FALSE	FALSE	Down
ENSMUSG00000002835	Chaf1a	TRUE	FALSE	FALSE	FALSE	FALSE	FALSE	Down
ENSMUSG00000002996	Hbp1	TRUE	FALSE	FALSE	FALSE	FALSE	FALSE	Up
ENSMUSG00000003031	Cdkn1b	TRUE	FALSE	FALSE	FALSE	FALSE	FALSE	Up
ENSMUSG00000003119	Cdk12	TRUE	FALSE	FALSE	FALSE	FALSE	FALSE	Up
ENSMUSG00000003235	Eif2b5	TRUE	FALSE	FALSE	FALSE	FALSE	FALSE	Down
ENSMUSG00000003273	Car11	TRUE	FALSE	FALSE	FALSE	FALSE	FALSE	Up
ENSMUSG00000003363	Pld3	FALSE	TRUE	FALSE	FALSE	FALSE	FALSE	Up
ENSMUSG00000003435	Supt5	TRUE	FALSE	FALSE	FALSE	FALSE	FALSE	Down
ENSMUSG00000003528	Slc25a1	TRUE	FALSE	FALSE	FALSE	FALSE	FALSE	Down
ENSMUSG00000003559	As3mt	TRUE	FALSE	FALSE	FALSE	FALSE	FALSE	Down
ENSMUSG00000003660	Snrnp200	TRUE	FALSE	FALSE	FALSE	FALSE	FALSE	Down
ENSMUSG00000003779	Kif20a	TRUE	FALSE	FALSE	FALSE	FALSE	FALSE	Down
ENSMUSG00000003812	Dnase2a	TRUE	FALSE	FALSE	FALSE	FALSE	FALSE	Up
ENSMUSG00000003814	Calr	TRUE	FALSE	FALSE	FALSE	FALSE	FALSE	Down
ENSMUSG00000003865	Gys1	TRUE	FALSE	FALSE	FALSE	FALSE	FALSE	Down
ENSMUSG00000003868	Ruvbl2	TRUE	FALSE	FALSE	FALSE	FALSE	FALSE	Down
ENSMUSG00000004096	Cwc15	TRUE	FALSE	FALSE	FALSE	FALSE	FALSE	Up
ENSMUSG00000004263	Atn1	TRUE	FALSE	FALSE	FALSE	FALSE	FALSE	Up
ENSMUSG00000004446	Bid	TRUE	FALSE	FALSE	FALSE	FALSE	FALSE	Down
ENSMUSG00000004451	Ralb	TRUE	FALSE	FALSE	FALSE	FALSE	FALSE	Down
ENSMUSG00000004530	Coro1c	TRUE	FALSE	FALSE	FALSE	FALSE	FALSE	Down
ENSMUSG00000004535	Tax1bp1	TRUE	FALSE	FALSE	FALSE	FALSE	FALSE	Down
ENSMUSG00000004591	Pkn2	TRUE	FALSE	FALSE	FALSE	FALSE	FALSE	Up
ENSMUSG00000004655	Aqp1	TRUE	FALSE	FALSE	FALSE	FALSE	FALSE	Down
ENSMUSG00000004748	Mtfp1	TRUE	FALSE	FALSE	FALSE	FALSE	FALSE	Down
ENSMUSG00000004846	Plod3	TRUE	FALSE	FALSE	FALSE	FALSE	FALSE	Down
ENSMUSG00000004929	Thop1	TRUE	FALSE	FALSE	FALSE	FALSE	FALSE	Down
ENSMUSG00000004936	Map2k1	TRUE	FALSE	FALSE	FALSE	FALSE	FALSE	Down
ENSMUSG00000005103	Wdr1	TRUE	FALSE	FALSE	FALSE	FALSE	FALSE	Down
ENSMUSG00000005354	Txn2	TRUE	FALSE	FALSE	FALSE	FALSE	FALSE	Down
ENSMUSG00000005410	Mcm5	TRUE	FALSE	FALSE	FALSE	FALSE	FALSE	Down
ENSMUSG00000005413	Hmox1	TRUE	FALSE	FALSE	FALSE	FALSE	FALSE	Down
ENSMUSG00000005469	Prkaca	TRUE	FALSE	FALSE	FALSE	FALSE	FALSE	Down
ENSMUSG00000005470	Asf1b	TRUE	FALSE	FALSE	FALSE	FALSE	FALSE	Down
ENSMUSG00000005514	Por	TRUE	FALSE	FALSE	FALSE	FALSE	FALSE	Down
ENSMUSG00000005533	Igf1r	TRUE	FALSE	FALSE	FALSE	FALSE	FALSE	Up
ENSMUSG00000005534	Insr	TRUE	FALSE	FALSE	FALSE	FALSE	FALSE	Up
ENSMUSG00000005628	Tmod4	TRUE	FALSE	FALSE	FALSE	FALSE	FALSE	Up
ENSMUSG00000005656	Snx6	TRUE	FALSE	FALSE	FALSE	FALSE	FALSE	Up
ENSMUSG00000005667	Mthfd2	TRUE	FALSE	FALSE	FALSE	FALSE	FALSE	Down
ENSMUSG00000005802	Slc30a4	FALSE	FALSE	FALSE	FALSE	TRUE	FALSE	Down
ENSMUSG00000005893	Nr2c2	TRUE	FALSE	FALSE	FALSE	FALSE	FALSE	Up
ENSMUSG00000006010	BC003331	TRUE	FALSE	FALSE	FALSE	FALSE	FALSE	Up
ENSMUSG00000006014	Prg4	TRUE	FALSE	FALSE	FALSE	FALSE	FALSE	Up
ENSMUSG00000006315	Tmem147	TRUE	FALSE	FALSE	FALSE	FALSE	FALSE	Down
ENSMUSG00000006360	Crip1	TRUE	FALSE	FALSE	FALSE	FALSE	FALSE	Up
ENSMUSG00000006362	Cbfa2t3	TRUE	FALSE	FALSE	FALSE	FALSE	FALSE	Down
ENSMUSG00000006378	Gcat	TRUE	FALSE	FALSE	FALSE	FALSE	FALSE	Down
ENSMUSG00000006398	Cdc20	TRUE	FALSE	FALSE	FALSE	FALSE	FALSE	Down
ENSMUSG00000006442	Srm	TRUE	FALSE	FALSE	FALSE	FALSE	FALSE	Down
ENSMUSG00000006456	Rbm14	TRUE	FALSE	FALSE	FALSE	FALSE	FALSE	Down
ENSMUSG00000006471	Ndor1	TRUE	FALSE	FALSE	FALSE	FALSE	FALSE	Down
ENSMUSG00000006498	Ptbp1	TRUE	FALSE	FALSE	FALSE	FALSE	FALSE	Down
ENSMUSG00000006575	Rundc3a	TRUE	FALSE	FALSE	FALSE	FALSE	FALSE	Up
ENSMUSG00000006641	Slc5a6	TRUE	FALSE	FALSE	FALSE	FALSE	FALSE	Down
ENSMUSG00000006728	Cdk4	TRUE	FALSE	FALSE	FALSE	FALSE	FALSE	Down
ENSMUSG00000007029	Vars	TRUE	FALSE	FALSE	FALSE	FALSE	FALSE	Down
ENSMUSG00000007458	M6pr	TRUE	FALSE	FALSE	FALSE	FALSE	FALSE	Down
ENSMUSG00000007833	Aldh16a1	TRUE	FALSE	FALSE	FALSE	FALSE	FALSE	Down
ENSMUSG00000008136	Fhl2	TRUE	FALSE	FALSE	FALSE	FALSE	FALSE	Down
ENSMUSG00000008305	Tle1	TRUE	FALSE	FALSE	FALSE	FALSE	FALSE	Down
ENSMUSG00000008373	Prpf31	TRUE	FALSE	FALSE	FALSE	FALSE	FALSE	Down
ENSMUSG00000010608	Rbm25	TRUE	FALSE	FALSE	FALSE	FALSE	FALSE	Up
ENSMUSG00000010663	Fads1	TRUE	FALSE	FALSE	FALSE	FALSE	FALSE	Down
ENSMUSG00000010911	Apip	FALSE	FALSE	TRUE	FALSE	FALSE	FALSE	Up
ENSMUSG00000011267	Zfp296	TRUE	FALSE	FALSE	FALSE	FALSE	FALSE	Down
ENSMUSG00000011831	Evi5	TRUE	FALSE	FALSE	FALSE	FALSE	FALSE	Up
ENSMUSG00000011884	Gltp	TRUE	FALSE	FALSE	FALSE	FALSE	FALSE	Down
ENSMUSG00000012519	Mlkl	TRUE	FALSE	FALSE	FALSE	FALSE	FALSE	Down
ENSMUSG00000012535	Tnpo3	TRUE	FALSE	FALSE	FALSE	FALSE	FALSE	Down
ENSMUSG00000012889	Podnl1	TRUE	FALSE	FALSE	FALSE	FALSE	FALSE	Down
ENSMUSG00000013089	Etv5	TRUE	FALSE	FALSE	FALSE	FALSE	FALSE	Down
ENSMUSG00000013465	Nelfb	TRUE	FALSE	FALSE	FALSE	FALSE	FALSE	Down
ENSMUSG00000013629	Cad	TRUE	FALSE	FALSE	FALSE	FALSE	FALSE	Down
ENSMUSG00000013707	Tnfaip8l2	TRUE	FALSE	FALSE	FALSE	FALSE	FALSE	Up
ENSMUSG00000014353	Tmem87b	TRUE	FALSE	FALSE	FALSE	FALSE	FALSE	Up
ENSMUSG00000014426	Map3k4	TRUE	FALSE	FALSE	FALSE	FALSE	FALSE	Down
ENSMUSG00000014550	Zfyve20	TRUE	FALSE	FALSE	FALSE	FALSE	FALSE	Down
ENSMUSG00000014592	Camta1	TRUE	FALSE	FALSE	FALSE	FALSE	FALSE	Up
ENSMUSG00000014867	Surf4	TRUE	FALSE	FALSE	FALSE	FALSE	FALSE	Down
ENSMUSG00000014932	Yes1	TRUE	FALSE	FALSE	FALSE	FALSE	FALSE	Up
ENSMUSG00000015133	Lrrk1	TRUE	FALSE	FALSE	FALSE	FALSE	FALSE	Down
ENSMUSG00000015176	Nolc1	TRUE	FALSE	FALSE	FALSE	FALSE	FALSE	Down
ENSMUSG00000015452	Ager	TRUE	FALSE	FALSE	FALSE	FALSE	FALSE	Up
ENSMUSG00000015461	Atf6b	TRUE	FALSE	FALSE	FALSE	FALSE	FALSE	Down
ENSMUSG00000015533	Itga2	FALSE	TRUE	FALSE	FALSE	FALSE	FALSE	Up
ENSMUSG00000015806	Qdpr	TRUE	FALSE	FALSE	FALSE	FALSE	FALSE	Down
ENSMUSG00000015837	Sqstm1	TRUE	FALSE	FALSE	FALSE	FALSE	FALSE	Down
ENSMUSG00000015882	Lcorl	TRUE	FALSE	FALSE	FALSE	FALSE	FALSE	Up
ENSMUSG00000016018	Skiv2l2	TRUE	FALSE	FALSE	FALSE	FALSE	FALSE	Down
ENSMUSG00000016253	Nelfcd	TRUE	FALSE	FALSE	FALSE	FALSE	FALSE	Down
ENSMUSG00000016494	Cd34	TRUE	FALSE	FALSE	FALSE	FALSE	FALSE	Down
ENSMUSG00000016528	Mapkapk2	TRUE	FALSE	FALSE	FALSE	FALSE	FALSE	Down
ENSMUSG00000016619	Nup50	TRUE	FALSE	FALSE	FALSE	FALSE	FALSE	Down
ENSMUSG00000016757	Ttll12	TRUE	FALSE	FALSE	FALSE	FALSE	FALSE	Down
ENSMUSG00000016758	Bik	TRUE	FALSE	FALSE	FALSE	FALSE	FALSE	Down
ENSMUSG00000016831	Tox4	TRUE	FALSE	FALSE	FALSE	FALSE	FALSE	Down
ENSMUSG00000017176	Nt5c3b	TRUE	FALSE	FALSE	FALSE	FALSE	FALSE	Down
ENSMUSG00000017418	Arl5b	TRUE	FALSE	FALSE	FALSE	FALSE	FALSE	Up
ENSMUSG00000017499	Cdc6	TRUE	FALSE	FALSE	FALSE	FALSE	FALSE	Down
ENSMUSG00000017561	Crlf3	TRUE	FALSE	FALSE	FALSE	FALSE	FALSE	Up
ENSMUSG00000017713	Tha1	FALSE	TRUE	FALSE	FALSE	FALSE	FALSE	Up
ENSMUSG00000017999	Ddx27	TRUE	FALSE	FALSE	FALSE	FALSE	FALSE	Down
ENSMUSG00000018040	Rrp7a	TRUE	FALSE	FALSE	FALSE	FALSE	FALSE	Down
ENSMUSG00000018042	Cyb5r3	TRUE	FALSE	FALSE	FALSE	FALSE	FALSE	Down
ENSMUSG00000018398	Sept8	TRUE	FALSE	FALSE	FALSE	FALSE	FALSE	Down
ENSMUSG00000018425	Dhx40	TRUE	FALSE	FALSE	FALSE	FALSE	FALSE	Up
ENSMUSG00000018427	Ypel2	TRUE	FALSE	FALSE	FALSE	FALSE	FALSE	Up
ENSMUSG00000018428	Akap1	TRUE	FALSE	FALSE	FALSE	FALSE	FALSE	Down
ENSMUSG00000018476	Kdm6b	TRUE	FALSE	FALSE	FALSE	FALSE	FALSE	Up
ENSMUSG00000018565	Elp5	TRUE	FALSE	FALSE	FALSE	FALSE	FALSE	Down
ENSMUSG00000018567	Gabarap	TRUE	FALSE	FALSE	FALSE	FALSE	FALSE	Up
ENSMUSG00000018666	Cbx1	TRUE	FALSE	FALSE	FALSE	FALSE	FALSE	Up
ENSMUSG00000018750	Zbtb4	TRUE	FALSE	FALSE	FALSE	FALSE	FALSE	Up
ENSMUSG00000018841	Rad51d	TRUE	FALSE	FALSE	FALSE	FALSE	FALSE	Down
ENSMUSG00000018846	Pank3	TRUE	FALSE	FALSE	FALSE	FALSE	FALSE	Up
ENSMUSG00000018882	Mrpl45	TRUE	FALSE	FALSE	FALSE	FALSE	FALSE	Down
ENSMUSG00000018906	P4ha2	TRUE	FALSE	FALSE	FALSE	FALSE	FALSE	Down
ENSMUSG00000018921	Pelp1	TRUE	FALSE	FALSE	FALSE	FALSE	FALSE	Down
ENSMUSG00000018932	Map2k3	TRUE	FALSE	FALSE	FALSE	FALSE	FALSE	Down
ENSMUSG00000018999	Slc35b4	TRUE	FALSE	FALSE	FALSE	FALSE	FALSE	Down
ENSMUSG00000019066	Rab3d	TRUE	FALSE	FALSE	FALSE	FALSE	FALSE	Down
ENSMUSG00000019132	BC005537	TRUE	FALSE	FALSE	FALSE	FALSE	FALSE	Up
ENSMUSG00000019214	Chtf18	TRUE	FALSE	FALSE	FALSE	FALSE	FALSE	Down
ENSMUSG00000019297	Nop9	TRUE	FALSE	FALSE	FALSE	FALSE	FALSE	Down
ENSMUSG00000019470	Xab2	TRUE	FALSE	FALSE	FALSE	FALSE	FALSE	Down
ENSMUSG00000019579	D17Wsu104e	TRUE	FALSE	FALSE	FALSE	FALSE	FALSE	Down
ENSMUSG00000019699	Akt3	TRUE	FALSE	FALSE	FALSE	FALSE	FALSE	Up
ENSMUSG00000019726	Lyst	TRUE	FALSE	FALSE	FALSE	FALSE	FALSE	Up
ENSMUSG00000019731	Slc35e1	TRUE	FALSE	FALSE	FALSE	FALSE	FALSE	Down
ENSMUSG00000019769	Syne1	TRUE	FALSE	FALSE	FALSE	FALSE	FALSE	Up
ENSMUSG00000019820	Utrn	TRUE	FALSE	FALSE	FALSE	FALSE	FALSE	Up
ENSMUSG00000019841	Rev3l	TRUE	FALSE	FALSE	FALSE	FALSE	FALSE	Up
ENSMUSG00000019849	Prep	TRUE	FALSE	FALSE	FALSE	FALSE	FALSE	Down
ENSMUSG00000019866	Aim1	TRUE	FALSE	FALSE	FALSE	FALSE	FALSE	Down
ENSMUSG00000019872	Smpdl3a	TRUE	FALSE	FALSE	FALSE	FALSE	FALSE	Up
ENSMUSG00000019877	Serinc1	TRUE	FALSE	FALSE	FALSE	FALSE	FALSE	Up
ENSMUSG00000019952	Poc1b	TRUE	FALSE	FALSE	FALSE	FALSE	FALSE	Down
ENSMUSG00000019979	Apaf1	TRUE	FALSE	FALSE	FALSE	FALSE	FALSE	Down
ENSMUSG00000020018	Snrpf	FALSE	FALSE	FALSE	TRUE	FALSE	FALSE	Down
ENSMUSG00000020019	Ntn4	TRUE	FALSE	FALSE	FALSE	FALSE	FALSE	Up
ENSMUSG00000020034	Tcp11l2	TRUE	FALSE	FALSE	FALSE	FALSE	FALSE	Up
ENSMUSG00000020070	Rufy2	TRUE	FALSE	FALSE	FALSE	FALSE	FALSE	Up
ENSMUSG00000020075	Ddx21	TRUE	FALSE	FALSE	FALSE	FALSE	FALSE	Down
ENSMUSG00000020089	Ppa1	TRUE	FALSE	FALSE	FALSE	FALSE	FALSE	Down
ENSMUSG00000020120	Plek	TRUE	FALSE	FALSE	FALSE	FALSE	FALSE	Down
ENSMUSG00000020128	Vps54	TRUE	FALSE	FALSE	FALSE	FALSE	FALSE	Up
ENSMUSG00000020134	Peli1	TRUE	FALSE	FALSE	FALSE	FALSE	FALSE	Up
ENSMUSG00000020189	Osbpl8	TRUE	FALSE	FALSE	FALSE	FALSE	FALSE	Up
ENSMUSG00000020253	Ppm1m	TRUE	FALSE	FALSE	FALSE	FALSE	FALSE	Up
ENSMUSG00000020260	Pofut2	TRUE	FALSE	FALSE	FALSE	FALSE	FALSE	Down
ENSMUSG00000020272	Stk10	TRUE	FALSE	FALSE	FALSE	FALSE	FALSE	Down
ENSMUSG00000020277	Pfkl	TRUE	FALSE	FALSE	FALSE	FALSE	FALSE	Down
ENSMUSG00000020279	Il9r	TRUE	FALSE	FALSE	FALSE	FALSE	FALSE	Down
ENSMUSG00000020326	Ccng1	TRUE	FALSE	FALSE	FALSE	FALSE	FALSE	Down
ENSMUSG00000020340	Cyfip2	TRUE	FALSE	FALSE	FALSE	FALSE	FALSE	Down
ENSMUSG00000020361	Hspa4	TRUE	FALSE	FALSE	FALSE	FALSE	FALSE	Down
ENSMUSG00000020362	Cnot6	TRUE	FALSE	FALSE	FALSE	FALSE	FALSE	Up
ENSMUSG00000020390	Ube2b	TRUE	FALSE	FALSE	FALSE	FALSE	FALSE	Up
ENSMUSG00000020444	Guk1	TRUE	FALSE	FALSE	FALSE	FALSE	FALSE	Down
ENSMUSG00000020453	Patz1	TRUE	FALSE	FALSE	FALSE	FALSE	FALSE	Down
ENSMUSG00000020454	Eif4enif1	TRUE	FALSE	FALSE	FALSE	FALSE	FALSE	Down
ENSMUSG00000020471	Pold2	TRUE	FALSE	FALSE	FALSE	FALSE	FALSE	Down
ENSMUSG00000020516	Rps6kb1	TRUE	FALSE	FALSE	FALSE	FALSE	FALSE	Up
ENSMUSG00000020527	Myo19	TRUE	FALSE	FALSE	FALSE	FALSE	FALSE	Down
ENSMUSG00000020534	Shmt1	TRUE	FALSE	FALSE	FALSE	FALSE	FALSE	Down
ENSMUSG00000020564	Atxn7l1	TRUE	FALSE	FALSE	FALSE	FALSE	FALSE	Up
ENSMUSG00000020580	Rock2	TRUE	FALSE	FALSE	FALSE	FALSE	FALSE	Up
ENSMUSG00000020593	Lpin1	TRUE	FALSE	FALSE	FALSE	FALSE	FALSE	Down
ENSMUSG00000020599	Rgs9	TRUE	FALSE	FALSE	FALSE	FALSE	FALSE	Up
ENSMUSG00000020608	Smc6	TRUE	FALSE	FALSE	FALSE	FALSE	FALSE	Up
ENSMUSG00000020612	Prkar1a	TRUE	FALSE	FALSE	FALSE	FALSE	FALSE	Down
ENSMUSG00000020640	Itsn2	TRUE	FALSE	FALSE	FALSE	FALSE	FALSE	Up
ENSMUSG00000020644	Id2	TRUE	FALSE	FALSE	FALSE	FALSE	FALSE	Down
ENSMUSG00000020649	Rrm2	TRUE	FALSE	FALSE	FALSE	FALSE	FALSE	Down
ENSMUSG00000020680	Taf15	TRUE	FALSE	FALSE	FALSE	FALSE	FALSE	Up
ENSMUSG00000020708	Psmc5	TRUE	FALSE	FALSE	FALSE	FALSE	FALSE	Down
ENSMUSG00000020718	Polg2	TRUE	FALSE	FALSE	FALSE	FALSE	FALSE	Up
ENSMUSG00000020739	Nup85	TRUE	FALSE	FALSE	FALSE	FALSE	FALSE	Down
ENSMUSG00000020755	Sap30bp	TRUE	FALSE	FALSE	FALSE	FALSE	FALSE	Down
ENSMUSG00000020780	Srp68	TRUE	FALSE	FALSE	FALSE	FALSE	FALSE	Down
ENSMUSG00000020781	Tsen54	TRUE	FALSE	FALSE	FALSE	FALSE	FALSE	Down
ENSMUSG00000020792	Exoc7	TRUE	FALSE	FALSE	FALSE	FALSE	FALSE	Down
ENSMUSG00000020798	Spns3	TRUE	FALSE	FALSE	FALSE	FALSE	FALSE	Down
ENSMUSG00000020802	Ube2o	TRUE	FALSE	FALSE	FALSE	FALSE	FALSE	Down
ENSMUSG00000020817	Rabep1	TRUE	FALSE	FALSE	FALSE	FALSE	FALSE	Up
ENSMUSG00000020850	Prpf8	TRUE	FALSE	FALSE	FALSE	FALSE	FALSE	Down
ENSMUSG00000020859	Spag9	TRUE	FALSE	FALSE	FALSE	FALSE	FALSE	Up
ENSMUSG00000020863	Luc7l3	TRUE	FALSE	FALSE	FALSE	FALSE	FALSE	Up
ENSMUSG00000020870	Cdc34-ps	TRUE	FALSE	FALSE	FALSE	FALSE	FALSE	Down
ENSMUSG00000020886	Dlg4	TRUE	FALSE	FALSE	FALSE	FALSE	FALSE	Up
ENSMUSG00000020888	Dvl2	TRUE	FALSE	FALSE	FALSE	FALSE	FALSE	Down
ENSMUSG00000020902	Ntn1	TRUE	FALSE	FALSE	FALSE	FALSE	FALSE	Up
ENSMUSG00000020936	Nmt1	TRUE	FALSE	FALSE	FALSE	FALSE	FALSE	Down
ENSMUSG00000020948	Klhl28	TRUE	FALSE	FALSE	FALSE	FALSE	FALSE	Up
ENSMUSG00000020954	Strn3	TRUE	FALSE	FALSE	FALSE	FALSE	FALSE	Up
ENSMUSG00000021018	Polr2h	TRUE	FALSE	FALSE	FALSE	FALSE	FALSE	Down
ENSMUSG00000021037	Ahsa1	TRUE	FALSE	FALSE	FALSE	FALSE	FALSE	Down
ENSMUSG00000021044	Adck1	TRUE	FALSE	FALSE	FALSE	FALSE	FALSE	Down
ENSMUSG00000021068	Nin	TRUE	FALSE	FALSE	FALSE	FALSE	FALSE	Up
ENSMUSG00000021147	Wdr37	TRUE	FALSE	FALSE	FALSE	FALSE	FALSE	Up
ENSMUSG00000021171	Esyt2	TRUE	FALSE	FALSE	FALSE	FALSE	FALSE	Up
ENSMUSG00000021175	Cdca7l	TRUE	FALSE	FALSE	FALSE	FALSE	FALSE	Down
ENSMUSG00000021177	Tdp1	TRUE	FALSE	FALSE	FALSE	FALSE	FALSE	Down
ENSMUSG00000021178	Psmc1	TRUE	FALSE	FALSE	FALSE	FALSE	FALSE	Down
ENSMUSG00000021188	Trip11	TRUE	FALSE	FALSE	FALSE	FALSE	FALSE	Up
ENSMUSG00000021196	Pfkp	TRUE	FALSE	FALSE	FALSE	FALSE	FALSE	Down
ENSMUSG00000021200	Asb2	TRUE	FALSE	FALSE	FALSE	FALSE	FALSE	Down
ENSMUSG00000021226	Acot2	TRUE	FALSE	FALSE	FALSE	FALSE	FALSE	Up
ENSMUSG00000021235	Coq6	TRUE	FALSE	FALSE	FALSE	FALSE	FALSE	Down
ENSMUSG00000021244	Ylpm1	TRUE	FALSE	FALSE	FALSE	FALSE	FALSE	Up
ENSMUSG00000021250	Fos	TRUE	FALSE	FALSE	FALSE	FALSE	FALSE	Up
ENSMUSG00000021257	Angel1	TRUE	FALSE	FALSE	FALSE	FALSE	FALSE	Down
ENSMUSG00000021266	Wars	TRUE	FALSE	FALSE	FALSE	FALSE	FALSE	Down
ENSMUSG00000021275	Tecpr2	TRUE	FALSE	FALSE	FALSE	FALSE	FALSE	Down
ENSMUSG00000021290	2010107E04Rik	TRUE	FALSE	FALSE	FALSE	FALSE	FALSE	Up
ENSMUSG00000021327	Zkscan3	TRUE	FALSE	FALSE	FALSE	FALSE	FALSE	Up
ENSMUSG00000021374	Nup153	TRUE	FALSE	FALSE	FALSE	FALSE	FALSE	Up
ENSMUSG00000021432	Slc35b3	TRUE	FALSE	FALSE	FALSE	FALSE	FALSE	Up
ENSMUSG00000021457	Syk	TRUE	FALSE	FALSE	FALSE	FALSE	FALSE	Down
ENSMUSG00000021474	Sfxn1	TRUE	FALSE	FALSE	FALSE	FALSE	FALSE	Down
ENSMUSG00000021484	Lman2	TRUE	FALSE	FALSE	FALSE	FALSE	FALSE	Down
ENSMUSG00000021493	Pdlim7	TRUE	FALSE	FALSE	FALSE	FALSE	FALSE	Down
ENSMUSG00000021494	Ddx41	TRUE	FALSE	FALSE	FALSE	FALSE	FALSE	Down
ENSMUSG00000021520	Uqcrb	TRUE	FALSE	FALSE	FALSE	FALSE	FALSE	Up
ENSMUSG00000021538	Il9	TRUE	FALSE	FALSE	FALSE	FALSE	FALSE	Down
ENSMUSG00000021540	Smad5	TRUE	FALSE	FALSE	FALSE	FALSE	FALSE	Up
ENSMUSG00000021577	Sdha	TRUE	FALSE	FALSE	FALSE	FALSE	FALSE	Down
ENSMUSG00000021610	Clptm1l	TRUE	FALSE	FALSE	FALSE	FALSE	FALSE	Down
ENSMUSG00000021690	Jmy	TRUE	FALSE	FALSE	FALSE	FALSE	FALSE	Up
ENSMUSG00000021697	Depdc1b	TRUE	FALSE	FALSE	FALSE	FALSE	FALSE	Down
ENSMUSG00000021701	Plk2	TRUE	FALSE	FALSE	FALSE	FALSE	FALSE	Down
ENSMUSG00000021703	Serinc5	TRUE	FALSE	FALSE	FALSE	FALSE	FALSE	Up
ENSMUSG00000021738	Atxn7	TRUE	FALSE	FALSE	FALSE	FALSE	FALSE	Up
ENSMUSG00000021754	Map3k1	TRUE	FALSE	FALSE	FALSE	FALSE	FALSE	Up
ENSMUSG00000021756	Il6st	TRUE	FALSE	FALSE	FALSE	FALSE	FALSE	Up
ENSMUSG00000021767	Kat6b	TRUE	FALSE	FALSE	FALSE	FALSE	FALSE	Up
ENSMUSG00000021770	Samd8	TRUE	FALSE	FALSE	FALSE	FALSE	FALSE	Up
ENSMUSG00000021814	Anxa7	TRUE	FALSE	FALSE	FALSE	FALSE	FALSE	Down
ENSMUSG00000021901	Bap1	TRUE	FALSE	FALSE	FALSE	FALSE	FALSE	Down
ENSMUSG00000021916	Glt8d1	TRUE	FALSE	FALSE	FALSE	FALSE	FALSE	Up
ENSMUSG00000021917	Spcs1	TRUE	FALSE	FALSE	FALSE	FALSE	FALSE	Up
ENSMUSG00000021928	Ebpl	TRUE	FALSE	FALSE	FALSE	FALSE	FALSE	Up
ENSMUSG00000021936	Mapk8	TRUE	FALSE	FALSE	FALSE	FALSE	FALSE	Up
ENSMUSG00000021957	Tkt	TRUE	FALSE	FALSE	FALSE	FALSE	FALSE	Down
ENSMUSG00000021959	Lats2	TRUE	FALSE	FALSE	FALSE	FALSE	FALSE	Up
ENSMUSG00000021983	Atp8a2	TRUE	FALSE	FALSE	FALSE	FALSE	FALSE	Up
ENSMUSG00000021998	Lcp1	TRUE	FALSE	FALSE	FALSE	FALSE	FALSE	Down
ENSMUSG00000022043	Trim35	TRUE	FALSE	FALSE	FALSE	FALSE	FALSE	Down
ENSMUSG00000022074	Tnfrsf10b	TRUE	FALSE	FALSE	FALSE	FALSE	FALSE	Down
ENSMUSG00000022098	Bmp1	TRUE	FALSE	FALSE	FALSE	FALSE	FALSE	Down
ENSMUSG00000022139	Mbnl2	TRUE	FALSE	FALSE	FALSE	FALSE	FALSE	Up
ENSMUSG00000022141	Nipbl	TRUE	FALSE	FALSE	FALSE	FALSE	FALSE	Up
ENSMUSG00000022148	Fyb	TRUE	FALSE	FALSE	FALSE	FALSE	FALSE	Up
ENSMUSG00000022157	Mcpt8	TRUE	FALSE	FALSE	FALSE	FALSE	FALSE	Down
ENSMUSG00000022197	Pdzd2	TRUE	FALSE	FALSE	FALSE	FALSE	FALSE	Up
ENSMUSG00000022201	Zfr	TRUE	FALSE	FALSE	FALSE	FALSE	FALSE	Up
ENSMUSG00000022210	Dhrs4	FALSE	FALSE	TRUE	FALSE	FALSE	FALSE	Up
ENSMUSG00000022221	Ripk3	TRUE	FALSE	FALSE	FALSE	FALSE	FALSE	Down
ENSMUSG00000022270	Fam134b	TRUE	FALSE	FALSE	FALSE	FALSE	FALSE	Up
ENSMUSG00000022358	Fbxo32	TRUE	FALSE	FALSE	FALSE	FALSE	FALSE	Up
ENSMUSG00000022372	Sla	TRUE	FALSE	FALSE	FALSE	FALSE	FALSE	Up
ENSMUSG00000022390	Zc3h7b	TRUE	FALSE	FALSE	FALSE	FALSE	FALSE	Down
ENSMUSG00000022394	L3mbtl2	TRUE	FALSE	FALSE	FALSE	FALSE	FALSE	Down
ENSMUSG00000022420	Dnalc4	TRUE	FALSE	FALSE	FALSE	FALSE	FALSE	Down
ENSMUSG00000022426	Josd1	TRUE	FALSE	FALSE	FALSE	FALSE	FALSE	Down
ENSMUSG00000022434	Fam118a	TRUE	FALSE	FALSE	FALSE	FALSE	FALSE	Up
ENSMUSG00000022438	Parvb	TRUE	FALSE	FALSE	FALSE	FALSE	FALSE	Down
ENSMUSG00000022439	Parvg	TRUE	FALSE	FALSE	FALSE	FALSE	FALSE	Down
ENSMUSG00000022442	Ttll1	TRUE	FALSE	FALSE	FALSE	FALSE	FALSE	Down
ENSMUSG00000022498	Txndc11	TRUE	FALSE	FALSE	FALSE	FALSE	FALSE	Down
ENSMUSG00000022504	Ciita	TRUE	FALSE	FALSE	FALSE	FALSE	FALSE	Down
ENSMUSG00000022536	Glyr1	TRUE	FALSE	FALSE	FALSE	FALSE	FALSE	Down
ENSMUSG00000022544	Fam86	TRUE	FALSE	FALSE	FALSE	FALSE	FALSE	Down
ENSMUSG00000022550	Adck5	TRUE	FALSE	FALSE	FALSE	FALSE	FALSE	Up
ENSMUSG00000022587	Ly6e	TRUE	FALSE	FALSE	FALSE	FALSE	FALSE	Down
ENSMUSG00000022637	Cblb	TRUE	FALSE	FALSE	FALSE	FALSE	FALSE	Up
ENSMUSG00000022641	Bbx	TRUE	FALSE	FALSE	FALSE	FALSE	FALSE	Up
ENSMUSG00000022686	B3gnt5	TRUE	FALSE	FALSE	FALSE	FALSE	FALSE	Up
ENSMUSG00000022708	Zbtb20	TRUE	FALSE	FALSE	FALSE	FALSE	FALSE	Up
ENSMUSG00000022724	Mina	TRUE	FALSE	FALSE	FALSE	FALSE	FALSE	Down
ENSMUSG00000022812	Gsk3b	TRUE	FALSE	FALSE	FALSE	FALSE	FALSE	Up
ENSMUSG00000022814	Umps	TRUE	FALSE	FALSE	FALSE	FALSE	FALSE	Down
ENSMUSG00000022817	Itgb5	TRUE	FALSE	FALSE	FALSE	FALSE	FALSE	Down
ENSMUSG00000022842	Ece2	TRUE	FALSE	FALSE	FALSE	FALSE	FALSE	Down
ENSMUSG00000022848	Dirc2	TRUE	FALSE	FALSE	FALSE	FALSE	FALSE	Up
ENSMUSG00000022914	Brwd1	TRUE	FALSE	FALSE	FALSE	FALSE	FALSE	Up
ENSMUSG00000022940	Pigp	TRUE	FALSE	FALSE	FALSE	FALSE	FALSE	Up
ENSMUSG00000022957	Itsn1	FALSE	FALSE	FALSE	TRUE	FALSE	FALSE	Down
ENSMUSG00000022969	Il10rb	TRUE	FALSE	FALSE	FALSE	FALSE	FALSE	Up
ENSMUSG00000022983	Scaf4	TRUE	FALSE	FALSE	FALSE	FALSE	FALSE	Down
ENSMUSG00000023004	Tuba1b	TRUE	FALSE	FALSE	FALSE	FALSE	FALSE	Down
ENSMUSG00000023045	Soat2	TRUE	FALSE	FALSE	FALSE	FALSE	FALSE	Down
ENSMUSG00000023079	Gtf2ird1	TRUE	FALSE	FALSE	FALSE	FALSE	FALSE	Down
ENSMUSG00000023110	Prmt5	TRUE	FALSE	FALSE	FALSE	FALSE	FALSE	Down
ENSMUSG00000023272	Creld2	TRUE	FALSE	FALSE	FALSE	FALSE	FALSE	Down
ENSMUSG00000023348	Trip6	FALSE	FALSE	FALSE	FALSE	TRUE	FALSE	Up
ENSMUSG00000023456	Tpi1	TRUE	FALSE	FALSE	FALSE	FALSE	FALSE	Down
ENSMUSG00000023828	Slc22a3	TRUE	FALSE	FALSE	FALSE	FALSE	FALSE	Down
ENSMUSG00000023845	Lnpep	TRUE	FALSE	FALSE	FALSE	FALSE	FALSE	Up
ENSMUSG00000023902	Zscan10	FALSE	FALSE	FALSE	TRUE	FALSE	FALSE	Up
ENSMUSG00000023938	Aars2	TRUE	FALSE	FALSE	FALSE	FALSE	FALSE	Down
ENSMUSG00000023944	Hsp90ab1	TRUE	FALSE	FALSE	FALSE	FALSE	FALSE	Down
ENSMUSG00000023952	Gtpbp2	FALSE	TRUE	FALSE	FALSE	FALSE	FALSE	Up
ENSMUSG00000024006	Stk38	TRUE	FALSE	FALSE	FALSE	FALSE	FALSE	Up
ENSMUSG00000024013	Fgd2	TRUE	FALSE	FALSE	FALSE	FALSE	FALSE	Down
ENSMUSG00000024053	Emilin2	TRUE	FALSE	FALSE	FALSE	FALSE	FALSE	Down
ENSMUSG00000024054	Smchd1	TRUE	FALSE	FALSE	FALSE	FALSE	FALSE	Up
ENSMUSG00000024063	Lbh	TRUE	FALSE	FALSE	FALSE	FALSE	FALSE	Up
ENSMUSG00000024081	Cebpz	TRUE	FALSE	FALSE	FALSE	FALSE	FALSE	Down
ENSMUSG00000024099	Ndufv2	TRUE	FALSE	FALSE	FALSE	FALSE	FALSE	Up
ENSMUSG00000024118	1600002H07Rik	TRUE	FALSE	FALSE	FALSE	FALSE	FALSE	Down
ENSMUSG00000024150	Mcfd2	TRUE	FALSE	FALSE	FALSE	FALSE	FALSE	Down
ENSMUSG00000024151	Msh2	TRUE	FALSE	FALSE	FALSE	FALSE	FALSE	Down
ENSMUSG00000024170	Telo2	TRUE	FALSE	FALSE	FALSE	FALSE	FALSE	Down
ENSMUSG00000024174	Pot1b	TRUE	FALSE	FALSE	FALSE	FALSE	FALSE	Up
ENSMUSG00000024182	Axin1	TRUE	FALSE	FALSE	FALSE	FALSE	FALSE	Down
ENSMUSG00000024212	Mllt1	TRUE	FALSE	FALSE	FALSE	FALSE	FALSE	Down
ENSMUSG00000024222	Fkbp5	TRUE	FALSE	FALSE	FALSE	FALSE	FALSE	Down
ENSMUSG00000024235	Map3k8	FALSE	FALSE	FALSE	TRUE	FALSE	FALSE	Down
ENSMUSG00000024270	Slc39a6	TRUE	FALSE	FALSE	FALSE	FALSE	FALSE	Down
ENSMUSG00000024283	Wac	TRUE	FALSE	FALSE	FALSE	FALSE	FALSE	Up
ENSMUSG00000024290	Rock1	TRUE	FALSE	FALSE	FALSE	FALSE	FALSE	Up
ENSMUSG00000024300	Myo1f	TRUE	FALSE	FALSE	FALSE	FALSE	FALSE	Down
ENSMUSG00000024335	Brd2	TRUE	FALSE	FALSE	FALSE	FALSE	FALSE	Down
ENSMUSG00000024347	Psd2	TRUE	FALSE	FALSE	FALSE	FALSE	FALSE	Up
ENSMUSG00000024359	Hspa9	TRUE	FALSE	FALSE	FALSE	FALSE	FALSE	Down
ENSMUSG00000024382	Ercc3	TRUE	FALSE	FALSE	FALSE	FALSE	FALSE	Down
ENSMUSG00000024383	Map3k2	TRUE	FALSE	FALSE	FALSE	FALSE	FALSE	Up
ENSMUSG00000024401	Tnf	FALSE	FALSE	TRUE	FALSE	FALSE	FALSE	Up
ENSMUSG00000024431	Nr3c1	TRUE	FALSE	FALSE	FALSE	FALSE	FALSE	Up
ENSMUSG00000024515	Smad4	TRUE	FALSE	FALSE	FALSE	FALSE	FALSE	Up
ENSMUSG00000024561	Mbd1	TRUE	FALSE	FALSE	FALSE	FALSE	FALSE	Down
ENSMUSG00000024571	Gm16286	TRUE	FALSE	FALSE	FALSE	FALSE	FALSE	Down
ENSMUSG00000024610	Cd74	TRUE	FALSE	FALSE	FALSE	FALSE	FALSE	Down
ENSMUSG00000024613	Tcof1	TRUE	FALSE	FALSE	FALSE	FALSE	FALSE	Down
ENSMUSG00000024620	Pdgfrb	TRUE	FALSE	FALSE	FALSE	FALSE	FALSE	Down
ENSMUSG00000024622	Hmgxb3	TRUE	FALSE	FALSE	FALSE	FALSE	FALSE	Down
ENSMUSG00000024640	Psat1	TRUE	FALSE	FALSE	FALSE	FALSE	FALSE	Down
ENSMUSG00000024665	Fads2	TRUE	FALSE	FALSE	FALSE	FALSE	FALSE	Down
ENSMUSG00000024677	Ms4a6b	TRUE	FALSE	FALSE	FALSE	FALSE	FALSE	Up
ENSMUSG00000024735	Prpf19	TRUE	FALSE	FALSE	FALSE	FALSE	FALSE	Down
ENSMUSG00000024772	Ehd1	TRUE	FALSE	FALSE	FALSE	FALSE	FALSE	Down
ENSMUSG00000024773	Atg2a	FALSE	TRUE	FALSE	FALSE	FALSE	FALSE	Up
ENSMUSG00000024780	Cdc37l1	TRUE	FALSE	FALSE	FALSE	FALSE	FALSE	Up
ENSMUSG00000024791	Cdca5	TRUE	FALSE	FALSE	FALSE	FALSE	FALSE	Down
ENSMUSG00000024853	Sf3b2	TRUE	FALSE	FALSE	FALSE	FALSE	FALSE	Down
ENSMUSG00000024875	Yif1a	TRUE	FALSE	FALSE	FALSE	FALSE	FALSE	Down
ENSMUSG00000024887	Asah2	TRUE	FALSE	FALSE	FALSE	FALSE	FALSE	Up
ENSMUSG00000024900	Cpt1a	TRUE	FALSE	FALSE	FALSE	FALSE	FALSE	Down
ENSMUSG00000024953	Prdx5	TRUE	FALSE	FALSE	FALSE	FALSE	FALSE	Down
ENSMUSG00000024966	Stip1	TRUE	FALSE	FALSE	FALSE	FALSE	FALSE	Down
ENSMUSG00000024975	Pdcd4	TRUE	FALSE	FALSE	FALSE	FALSE	FALSE	Up
ENSMUSG00000024978	Gpam	TRUE	FALSE	FALSE	FALSE	FALSE	FALSE	Down
ENSMUSG00000024981	Acsl5	TRUE	FALSE	FALSE	FALSE	FALSE	FALSE	Down
ENSMUSG00000024991	Eif3a	TRUE	FALSE	FALSE	FALSE	FALSE	FALSE	Down
ENSMUSG00000025019	Lcor	TRUE	FALSE	FALSE	FALSE	FALSE	FALSE	Up
ENSMUSG00000025027	Xpnpep1	TRUE	FALSE	FALSE	FALSE	FALSE	FALSE	Down
ENSMUSG00000025040	Fundc1	TRUE	FALSE	FALSE	FALSE	FALSE	FALSE	Up
ENSMUSG00000025130	P4hb	TRUE	FALSE	FALSE	FALSE	FALSE	FALSE	Down
ENSMUSG00000025144	Stra13	TRUE	FALSE	FALSE	FALSE	FALSE	FALSE	Down
ENSMUSG00000025163	Cd7	TRUE	FALSE	FALSE	FALSE	FALSE	FALSE	Up
ENSMUSG00000025209	Peo1	TRUE	FALSE	FALSE	FALSE	FALSE	FALSE	Down
ENSMUSG00000025220	Mgea5	TRUE	FALSE	FALSE	FALSE	FALSE	FALSE	Up
ENSMUSG00000025221	Kcnip2	TRUE	FALSE	FALSE	FALSE	FALSE	FALSE	Up
ENSMUSG00000025234	Arih1	TRUE	FALSE	FALSE	FALSE	FALSE	FALSE	Up
ENSMUSG00000025280	Polr3a	TRUE	FALSE	FALSE	FALSE	FALSE	FALSE	Down
ENSMUSG00000025283	Sat1	TRUE	FALSE	FALSE	FALSE	FALSE	FALSE	Up
ENSMUSG00000025323	Sp4	TRUE	FALSE	FALSE	FALSE	FALSE	FALSE	Up
ENSMUSG00000025326	Ube3a	TRUE	FALSE	FALSE	FALSE	FALSE	FALSE	Up
ENSMUSG00000025359	Pmel	TRUE	FALSE	FALSE	FALSE	FALSE	FALSE	Up
ENSMUSG00000025364	Pa2g4	TRUE	FALSE	FALSE	FALSE	FALSE	FALSE	Down
ENSMUSG00000025372	Baiap2	TRUE	FALSE	FALSE	FALSE	FALSE	FALSE	Down
ENSMUSG00000025403	Shmt2	TRUE	FALSE	FALSE	FALSE	FALSE	FALSE	Down
ENSMUSG00000025428	Atp5a1	TRUE	FALSE	FALSE	FALSE	FALSE	FALSE	Down
ENSMUSG00000025439	Clns1a	TRUE	FALSE	FALSE	FALSE	FALSE	FALSE	Down
ENSMUSG00000025450	Gm9752	TRUE	FALSE	FALSE	FALSE	FALSE	FALSE	Up
ENSMUSG00000025451	Paip1	TRUE	FALSE	FALSE	FALSE	FALSE	FALSE	Up
ENSMUSG00000025477	Inpp5a	TRUE	FALSE	FALSE	FALSE	FALSE	FALSE	Up
ENSMUSG00000025486	Sirt3	TRUE	FALSE	FALSE	FALSE	FALSE	FALSE	Down
ENSMUSG00000025507	Lrdd	TRUE	FALSE	FALSE	FALSE	FALSE	FALSE	Down
ENSMUSG00000025521	Tmem192	TRUE	FALSE	FALSE	FALSE	FALSE	FALSE	Up
ENSMUSG00000025534	Gusb	TRUE	FALSE	FALSE	FALSE	FALSE	FALSE	Down
ENSMUSG00000025609	Mkln1	TRUE	FALSE	FALSE	FALSE	FALSE	FALSE	Up
ENSMUSG00000025612	Bach1	TRUE	FALSE	FALSE	FALSE	FALSE	FALSE	Up
ENSMUSG00000025613	Cct8	TRUE	FALSE	FALSE	FALSE	FALSE	FALSE	Down
ENSMUSG00000025728	Pigq	TRUE	FALSE	FALSE	FALSE	FALSE	FALSE	Down
ENSMUSG00000025757	Hspa4l	TRUE	FALSE	FALSE	FALSE	FALSE	FALSE	Up
ENSMUSG00000025766	D3Ertd751e	TRUE	FALSE	FALSE	FALSE	FALSE	FALSE	Up
ENSMUSG00000025782	Taf3	TRUE	FALSE	FALSE	FALSE	FALSE	FALSE	Down
ENSMUSG00000025893	Kbtbd3	TRUE	FALSE	FALSE	FALSE	FALSE	FALSE	Up
ENSMUSG00000025907	Rb1cc1	TRUE	FALSE	FALSE	FALSE	FALSE	FALSE	Up
ENSMUSG00000025939	Ube2w	TRUE	FALSE	FALSE	FALSE	FALSE	FALSE	Up
ENSMUSG00000025959	Klf7	FALSE	TRUE	FALSE	FALSE	FALSE	FALSE	Up
ENSMUSG00000026024	Als2	TRUE	FALSE	FALSE	FALSE	FALSE	FALSE	Down
ENSMUSG00000026192	Atic	TRUE	FALSE	FALSE	FALSE	FALSE	FALSE	Down
ENSMUSG00000026201	Stk16	TRUE	FALSE	FALSE	FALSE	FALSE	FALSE	Down
ENSMUSG00000026202	Tuba4a	TRUE	FALSE	FALSE	FALSE	FALSE	FALSE	Down
ENSMUSG00000026249	Serpine2	TRUE	FALSE	FALSE	FALSE	FALSE	FALSE	Down
ENSMUSG00000026274	Pask	TRUE	FALSE	FALSE	FALSE	FALSE	FALSE	Down
ENSMUSG00000026276	Sept2	TRUE	FALSE	FALSE	FALSE	FALSE	FALSE	Up
ENSMUSG00000026307	Scly	TRUE	FALSE	FALSE	FALSE	FALSE	FALSE	Down
ENSMUSG00000026342	Slc35f5	TRUE	FALSE	FALSE	FALSE	FALSE	FALSE	Up
ENSMUSG00000026349	Ccnt2	TRUE	FALSE	FALSE	FALSE	FALSE	FALSE	Up
ENSMUSG00000026355	Mcm6	TRUE	FALSE	FALSE	FALSE	FALSE	FALSE	Down
ENSMUSG00000026357	Rgs18	TRUE	FALSE	FALSE	FALSE	FALSE	FALSE	Down
ENSMUSG00000026436	Elk4	TRUE	FALSE	FALSE	FALSE	FALSE	FALSE	Up
ENSMUSG00000026473	Glul	TRUE	FALSE	FALSE	FALSE	FALSE	FALSE	Down
ENSMUSG00000026480	Ncf2	TRUE	FALSE	FALSE	FALSE	FALSE	FALSE	Down
ENSMUSG00000026484	Rnf2	TRUE	FALSE	FALSE	FALSE	FALSE	FALSE	Up
ENSMUSG00000026519	Tmem63a	TRUE	FALSE	FALSE	FALSE	FALSE	FALSE	Up
ENSMUSG00000026526	Fh1	TRUE	FALSE	FALSE	FALSE	FALSE	FALSE	Down
ENSMUSG00000026565	Pou2f1	TRUE	FALSE	FALSE	FALSE	FALSE	FALSE	Up
ENSMUSG00000026571	Dcaf6	TRUE	FALSE	FALSE	FALSE	FALSE	FALSE	Up
ENSMUSG00000026576	Atp1b1	TRUE	FALSE	FALSE	FALSE	FALSE	FALSE	Up
ENSMUSG00000026580	Selp	TRUE	FALSE	FALSE	FALSE	FALSE	FALSE	Down
ENSMUSG00000026589	Sec16b	TRUE	FALSE	FALSE	FALSE	FALSE	FALSE	Up
ENSMUSG00000026603	Smyd2	TRUE	FALSE	FALSE	FALSE	FALSE	FALSE	Down
ENSMUSG00000026604	Ptpn14	TRUE	FALSE	FALSE	FALSE	FALSE	FALSE	Down
ENSMUSG00000026615	Eprs	TRUE	FALSE	FALSE	FALSE	FALSE	FALSE	Down
ENSMUSG00000026628	Atf3	TRUE	FALSE	FALSE	FALSE	FALSE	FALSE	Down
ENSMUSG00000026630	Batf3	TRUE	FALSE	FALSE	FALSE	FALSE	FALSE	Down
ENSMUSG00000026638	Irf6	TRUE	FALSE	FALSE	FALSE	FALSE	FALSE	Up
ENSMUSG00000026655	Fam107b	TRUE	FALSE	FALSE	FALSE	FALSE	FALSE	Down
ENSMUSG00000026664	Phyh	TRUE	FALSE	FALSE	FALSE	FALSE	FALSE	Up
ENSMUSG00000026669	Mcm10	TRUE	FALSE	FALSE	FALSE	FALSE	FALSE	Down
ENSMUSG00000026696	Vamp4	TRUE	FALSE	FALSE	FALSE	FALSE	FALSE	Up
ENSMUSG00000026715	Serpinc1	TRUE	FALSE	FALSE	FALSE	FALSE	FALSE	Up
ENSMUSG00000026721	Rabgap1l	TRUE	FALSE	FALSE	FALSE	FALSE	FALSE	Up
ENSMUSG00000026728	Vim	TRUE	FALSE	FALSE	FALSE	FALSE	FALSE	Down
ENSMUSG00000026737	Pip4k2a	TRUE	FALSE	FALSE	FALSE	FALSE	FALSE	Up
ENSMUSG00000026748	Plxdc2	TRUE	FALSE	FALSE	FALSE	FALSE	FALSE	Down
ENSMUSG00000026761	Orc4	TRUE	FALSE	FALSE	FALSE	FALSE	FALSE	Up
ENSMUSG00000026771	Spopl	TRUE	FALSE	FALSE	FALSE	FALSE	FALSE	Up
ENSMUSG00000026781	Acbd5	TRUE	FALSE	FALSE	FALSE	FALSE	FALSE	Up
ENSMUSG00000026786	Apbb1ip	TRUE	FALSE	FALSE	FALSE	FALSE	FALSE	Up
ENSMUSG00000026791	Slc2a8	TRUE	FALSE	FALSE	FALSE	FALSE	FALSE	Down
ENSMUSG00000026815	Gfi1b	TRUE	FALSE	FALSE	FALSE	FALSE	FALSE	Down
ENSMUSG00000026827	Gpd2	TRUE	FALSE	FALSE	FALSE	FALSE	FALSE	Down
ENSMUSG00000026842	Abl1	TRUE	FALSE	FALSE	FALSE	FALSE	FALSE	Down
ENSMUSG00000026864	Hspa5	TRUE	FALSE	FALSE	FALSE	FALSE	FALSE	Down
ENSMUSG00000026873	Phf19	TRUE	FALSE	FALSE	FALSE	FALSE	FALSE	Down
ENSMUSG00000026917	Wdr5	TRUE	FALSE	FALSE	FALSE	FALSE	FALSE	Down
ENSMUSG00000026974	Zmynd19	TRUE	FALSE	FALSE	FALSE	FALSE	FALSE	Down
ENSMUSG00000026977	March7	TRUE	FALSE	FALSE	FALSE	FALSE	FALSE	Up
ENSMUSG00000026989	Dapl1	TRUE	FALSE	FALSE	FALSE	FALSE	FALSE	Up
ENSMUSG00000027067	Ssrp1	TRUE	FALSE	FALSE	FALSE	FALSE	FALSE	Down
ENSMUSG00000027074	Slc43a3	TRUE	FALSE	FALSE	FALSE	FALSE	FALSE	Down
ENSMUSG00000027076	Timm10	TRUE	FALSE	FALSE	FALSE	FALSE	FALSE	Down
ENSMUSG00000027109	Sp3	TRUE	FALSE	FALSE	FALSE	FALSE	FALSE	Up
ENSMUSG00000027132	Katnbl1	TRUE	FALSE	FALSE	FALSE	FALSE	FALSE	Up
ENSMUSG00000027187	Cat	TRUE	FALSE	FALSE	FALSE	FALSE	FALSE	Down
ENSMUSG00000027215	Cd82	TRUE	FALSE	FALSE	FALSE	FALSE	FALSE	Down
ENSMUSG00000027238	Frmd5	TRUE	FALSE	FALSE	FALSE	FALSE	FALSE	Up
ENSMUSG00000027300	Ubox5	TRUE	FALSE	FALSE	FALSE	FALSE	FALSE	Down
ENSMUSG00000027323	Rad51	TRUE	FALSE	FALSE	FALSE	FALSE	FALSE	Down
ENSMUSG00000027326	Casc5	TRUE	FALSE	FALSE	FALSE	FALSE	FALSE	Up
ENSMUSG00000027346	Gpcpd1	TRUE	FALSE	FALSE	FALSE	FALSE	FALSE	Up
ENSMUSG00000027353	Mcm8	TRUE	FALSE	FALSE	FALSE	FALSE	FALSE	Down
ENSMUSG00000027366	Sppl2a	TRUE	FALSE	FALSE	FALSE	FALSE	FALSE	Up
ENSMUSG00000027374	Mrps5	TRUE	FALSE	FALSE	FALSE	FALSE	FALSE	Down
ENSMUSG00000027422	Rrbp1	FALSE	FALSE	FALSE	TRUE	FALSE	FALSE	Down
ENSMUSG00000027429	Sec23b	TRUE	FALSE	FALSE	FALSE	FALSE	FALSE	Down
ENSMUSG00000027435	Cd93	TRUE	FALSE	FALSE	FALSE	FALSE	FALSE	Down
ENSMUSG00000027469	Tpx2	TRUE	FALSE	FALSE	FALSE	FALSE	FALSE	Down
ENSMUSG00000027490	E2f1	TRUE	FALSE	FALSE	FALSE	FALSE	FALSE	Down
ENSMUSG00000027495	Fam210b	TRUE	FALSE	FALSE	FALSE	FALSE	FALSE	Up
ENSMUSG00000027496	Aurka	TRUE	FALSE	FALSE	FALSE	FALSE	FALSE	Down
ENSMUSG00000027522	Stx16	TRUE	FALSE	FALSE	FALSE	FALSE	FALSE	Up
ENSMUSG00000027550	Lrrcc1	TRUE	FALSE	FALSE	FALSE	FALSE	FALSE	Up
ENSMUSG00000027551	Zfp64	TRUE	FALSE	FALSE	FALSE	FALSE	FALSE	Down
ENSMUSG00000027583	Zbtb46	TRUE	FALSE	FALSE	FALSE	FALSE	FALSE	Up
ENSMUSG00000027620	Rbm39	TRUE	FALSE	FALSE	FALSE	FALSE	FALSE	Up
ENSMUSG00000027624	Epb4.1l1	TRUE	FALSE	FALSE	FALSE	FALSE	FALSE	Down
ENSMUSG00000027639	Samhd1	TRUE	FALSE	FALSE	FALSE	FALSE	FALSE	Up
ENSMUSG00000027642	Rpn2	TRUE	FALSE	FALSE	FALSE	FALSE	FALSE	Down
ENSMUSG00000027692	Tnik	TRUE	FALSE	FALSE	FALSE	FALSE	FALSE	Up
ENSMUSG00000027706	Sec62	TRUE	FALSE	FALSE	FALSE	FALSE	FALSE	Up
ENSMUSG00000027763	Mbnl1	TRUE	FALSE	FALSE	FALSE	FALSE	FALSE	Up
ENSMUSG00000027770	Dhx36	TRUE	FALSE	FALSE	FALSE	FALSE	FALSE	Up
ENSMUSG00000027778	Ift80	TRUE	FALSE	FALSE	FALSE	FALSE	FALSE	Up
ENSMUSG00000027881	Prpf38b	TRUE	FALSE	FALSE	FALSE	FALSE	FALSE	Up
ENSMUSG00000027889	Ampd2	TRUE	FALSE	FALSE	FALSE	FALSE	FALSE	Down
ENSMUSG00000027900	Dram2	TRUE	FALSE	FALSE	FALSE	FALSE	FALSE	Up
ENSMUSG00000027968	Larp7	TRUE	FALSE	FALSE	FALSE	FALSE	FALSE	Down
ENSMUSG00000028011	Tdo2	TRUE	FALSE	FALSE	FALSE	FALSE	FALSE	Up
ENSMUSG00000028015	Ctso	TRUE	FALSE	FALSE	FALSE	FALSE	FALSE	Up
ENSMUSG00000028041	Adam15	TRUE	FALSE	FALSE	FALSE	FALSE	FALSE	Down
ENSMUSG00000028089	Chd1l	TRUE	FALSE	FALSE	FALSE	FALSE	FALSE	Down
ENSMUSG00000028114	Mettl14	TRUE	FALSE	FALSE	FALSE	FALSE	FALSE	Down
ENSMUSG00000028134	Ptbp2	TRUE	FALSE	FALSE	FALSE	FALSE	FALSE	Up
ENSMUSG00000028138	Adh5	TRUE	FALSE	FALSE	FALSE	FALSE	FALSE	Down
ENSMUSG00000028140	Mrpl9	TRUE	FALSE	FALSE	FALSE	FALSE	FALSE	Down
ENSMUSG00000028188	Spata1	TRUE	FALSE	FALSE	FALSE	FALSE	FALSE	Up
ENSMUSG00000028211	Trp53inp1	TRUE	FALSE	FALSE	FALSE	FALSE	FALSE	Up
ENSMUSG00000028214	Gem	TRUE	FALSE	FALSE	FALSE	FALSE	FALSE	Down
ENSMUSG00000028229	Rmdn1	TRUE	FALSE	FALSE	FALSE	FALSE	FALSE	Up
ENSMUSG00000028243	Ubxn2b	TRUE	FALSE	FALSE	FALSE	FALSE	FALSE	Up
ENSMUSG00000028268	Gbp3	TRUE	FALSE	FALSE	FALSE	FALSE	FALSE	Up
ENSMUSG00000028273	Pdlim5	TRUE	FALSE	FALSE	FALSE	FALSE	FALSE	Up
ENSMUSG00000028274	Rngtt	TRUE	FALSE	FALSE	FALSE	FALSE	FALSE	Up
ENSMUSG00000028309	Rnf20	TRUE	FALSE	FALSE	FALSE	FALSE	FALSE	Down
ENSMUSG00000028330	Ncbp1	TRUE	FALSE	FALSE	FALSE	FALSE	FALSE	Down
ENSMUSG00000028337	Coro2a	TRUE	FALSE	FALSE	FALSE	FALSE	FALSE	Down
ENSMUSG00000028381	Ugcg	TRUE	FALSE	FALSE	FALSE	FALSE	FALSE	Up
ENSMUSG00000028393	Alad	TRUE	FALSE	FALSE	FALSE	FALSE	FALSE	Down
ENSMUSG00000028413	B4galt1	TRUE	FALSE	FALSE	FALSE	FALSE	FALSE	Up
ENSMUSG00000028420	Tmem38b	TRUE	FALSE	FALSE	FALSE	FALSE	FALSE	Up
ENSMUSG00000028426	Rad23b	TRUE	FALSE	FALSE	FALSE	FALSE	FALSE	Down
ENSMUSG00000028431	Ikbkap	TRUE	FALSE	FALSE	FALSE	FALSE	FALSE	Down
ENSMUSG00000028452	Vcp	TRUE	FALSE	FALSE	FALSE	FALSE	FALSE	Down
ENSMUSG00000028455	Stoml2	TRUE	FALSE	FALSE	FALSE	FALSE	FALSE	Down
ENSMUSG00000028480	Glipr2	TRUE	FALSE	FALSE	FALSE	FALSE	FALSE	Down
ENSMUSG00000028483	Snapc3	TRUE	FALSE	FALSE	FALSE	FALSE	FALSE	Up
ENSMUSG00000028496	Mllt3	TRUE	FALSE	FALSE	FALSE	FALSE	FALSE	Up
ENSMUSG00000028540	Dph2	TRUE	FALSE	FALSE	FALSE	FALSE	FALSE	Down
ENSMUSG00000028618	Tmem59	TRUE	FALSE	FALSE	FALSE	FALSE	FALSE	Up
ENSMUSG00000028630	Dyrk2	TRUE	FALSE	FALSE	FALSE	FALSE	FALSE	Up
ENSMUSG00000028649	Macf1	TRUE	FALSE	FALSE	FALSE	FALSE	FALSE	Up
ENSMUSG00000028655	Mfsd2a	TRUE	FALSE	FALSE	FALSE	FALSE	FALSE	Down
ENSMUSG00000028656	Cap1	TRUE	FALSE	FALSE	FALSE	FALSE	FALSE	Down
ENSMUSG00000028690	Mmachc	TRUE	FALSE	FALSE	FALSE	FALSE	FALSE	Down
ENSMUSG00000028700	Pomgnt1	TRUE	FALSE	FALSE	FALSE	FALSE	FALSE	Down
ENSMUSG00000028702	Rad54l	TRUE	FALSE	FALSE	FALSE	FALSE	FALSE	Down
ENSMUSG00000028706	Nsun4	TRUE	FALSE	FALSE	FALSE	FALSE	FALSE	Up
ENSMUSG00000028745	Capzb	TRUE	FALSE	FALSE	FALSE	FALSE	FALSE	Down
ENSMUSG00000028757	Ddost	TRUE	FALSE	FALSE	FALSE	FALSE	FALSE	Down
ENSMUSG00000028789	Adc	TRUE	FALSE	FALSE	FALSE	FALSE	FALSE	Down
ENSMUSG00000028792	Ak2	TRUE	FALSE	FALSE	FALSE	FALSE	FALSE	Down
ENSMUSG00000028793	Rnf19b	TRUE	FALSE	FALSE	FALSE	FALSE	FALSE	Down
ENSMUSG00000028833	Ncdn	TRUE	FALSE	FALSE	FALSE	FALSE	FALSE	Down
ENSMUSG00000028864	Hgf	TRUE	FALSE	FALSE	FALSE	FALSE	FALSE	Down
ENSMUSG00000028869	Gnl2	TRUE	FALSE	FALSE	FALSE	FALSE	FALSE	Down
ENSMUSG00000028882	Ppp1r8	TRUE	FALSE	FALSE	FALSE	FALSE	FALSE	Down
ENSMUSG00000028920	Fbxo42	TRUE	FALSE	FALSE	FALSE	FALSE	FALSE	Down
ENSMUSG00000028948	Nol9	TRUE	FALSE	FALSE	FALSE	FALSE	FALSE	Down
ENSMUSG00000028953	Abcf2	TRUE	FALSE	FALSE	FALSE	FALSE	FALSE	Down
ENSMUSG00000028975	Pex14	TRUE	FALSE	FALSE	FALSE	FALSE	FALSE	Down
ENSMUSG00000029004	Mll5	TRUE	FALSE	FALSE	FALSE	FALSE	FALSE	Up
ENSMUSG00000029026	Trp73	TRUE	FALSE	FALSE	FALSE	FALSE	FALSE	Down
ENSMUSG00000029027	Dffb	TRUE	FALSE	FALSE	FALSE	FALSE	FALSE	Down
ENSMUSG00000029033	Acap3	TRUE	FALSE	FALSE	FALSE	FALSE	FALSE	Down
ENSMUSG00000029034	Cpsf3l	TRUE	FALSE	FALSE	FALSE	FALSE	FALSE	Down
ENSMUSG00000029068	Ccnl2	TRUE	FALSE	FALSE	FALSE	FALSE	FALSE	Up
ENSMUSG00000029073	Gltpd1	TRUE	FALSE	FALSE	FALSE	FALSE	FALSE	Down
ENSMUSG00000029090	Gpr125	TRUE	FALSE	FALSE	FALSE	FALSE	FALSE	Down
ENSMUSG00000029101	Rgs12	TRUE	FALSE	FALSE	FALSE	FALSE	FALSE	Down
ENSMUSG00000029110	Rnf4	TRUE	FALSE	FALSE	FALSE	FALSE	FALSE	Down
ENSMUSG00000029111	Nelfa	TRUE	FALSE	FALSE	FALSE	FALSE	FALSE	Down
ENSMUSG00000029135	Fosl2	TRUE	FALSE	FALSE	FALSE	FALSE	FALSE	Down
ENSMUSG00000029145	Eif2b4	TRUE	FALSE	FALSE	FALSE	FALSE	FALSE	Down
ENSMUSG00000029147	Ppm1g	TRUE	FALSE	FALSE	FALSE	FALSE	FALSE	Down
ENSMUSG00000029213	Commd8	TRUE	FALSE	FALSE	FALSE	FALSE	FALSE	Up
ENSMUSG00000029238	Clock	TRUE	FALSE	FALSE	FALSE	FALSE	FALSE	Up
ENSMUSG00000029247	Paics	TRUE	FALSE	FALSE	FALSE	FALSE	FALSE	Down
ENSMUSG00000029290	Zfp326	TRUE	FALSE	FALSE	FALSE	FALSE	FALSE	Up
ENSMUSG00000029363	Rfc5	TRUE	FALSE	FALSE	FALSE	FALSE	FALSE	Down
ENSMUSG00000029372	Ppbp	TRUE	FALSE	FALSE	FALSE	FALSE	FALSE	Down
ENSMUSG00000029379	Cxcl3	TRUE	FALSE	FALSE	FALSE	FALSE	FALSE	Down
ENSMUSG00000029403	Cdkl2	TRUE	FALSE	FALSE	FALSE	FALSE	FALSE	Up
ENSMUSG00000029405	G3bp2	TRUE	FALSE	FALSE	FALSE	FALSE	FALSE	Down
ENSMUSG00000029438	Bcl7a	TRUE	FALSE	FALSE	FALSE	FALSE	FALSE	Down
ENSMUSG00000029442	Wdr66	TRUE	FALSE	FALSE	FALSE	FALSE	FALSE	Up
ENSMUSG00000029571	Tmem106b	TRUE	FALSE	FALSE	FALSE	FALSE	FALSE	Up
ENSMUSG00000029605	Oas1b	TRUE	FALSE	FALSE	FALSE	FALSE	FALSE	Up
ENSMUSG00000029607	Ankrd61	TRUE	FALSE	FALSE	FALSE	FALSE	FALSE	Up
ENSMUSG00000029625	Cpsf4	TRUE	FALSE	FALSE	FALSE	FALSE	FALSE	Down
ENSMUSG00000029647	Pan3	TRUE	FALSE	FALSE	FALSE	FALSE	FALSE	Up
ENSMUSG00000029655	N4bp2l2	TRUE	FALSE	FALSE	FALSE	FALSE	FALSE	Up
ENSMUSG00000029684	Wasl	TRUE	FALSE	FALSE	FALSE	FALSE	FALSE	Up
ENSMUSG00000029726	Mepce	TRUE	FALSE	FALSE	FALSE	FALSE	FALSE	Up
ENSMUSG00000029752	Asns	TRUE	FALSE	FALSE	FALSE	FALSE	FALSE	Down
ENSMUSG00000029787	Avl9	TRUE	FALSE	FALSE	FALSE	FALSE	FALSE	Up
ENSMUSG00000029790	Cep41	TRUE	FALSE	FALSE	FALSE	FALSE	FALSE	Down
ENSMUSG00000029797	Sspo	TRUE	FALSE	FALSE	FALSE	FALSE	FALSE	Up
ENSMUSG00000029798	Herc6	TRUE	FALSE	FALSE	FALSE	FALSE	FALSE	Up
ENSMUSG00000029822	Osbpl3	TRUE	FALSE	FALSE	FALSE	FALSE	FALSE	Down
ENSMUSG00000029826	Zc3hav1	TRUE	FALSE	FALSE	FALSE	FALSE	FALSE	Up
ENSMUSG00000030007	Cct7	TRUE	FALSE	FALSE	FALSE	FALSE	FALSE	Down
ENSMUSG00000030067	Foxp1	TRUE	FALSE	FALSE	FALSE	FALSE	FALSE	Up
ENSMUSG00000030079	Ruvbl1	TRUE	FALSE	FALSE	FALSE	FALSE	FALSE	Down
ENSMUSG00000030096	Slc6a6	TRUE	FALSE	FALSE	FALSE	FALSE	FALSE	Down
ENSMUSG00000030102	Itpr1	TRUE	FALSE	FALSE	FALSE	FALSE	FALSE	Down
ENSMUSG00000030114	Klrg1	FALSE	TRUE	FALSE	FALSE	FALSE	FALSE	Up
ENSMUSG00000030134	Rasgef1a	TRUE	FALSE	FALSE	FALSE	FALSE	FALSE	Up
ENSMUSG00000030138	Bms1	TRUE	FALSE	FALSE	FALSE	FALSE	FALSE	Down
ENSMUSG00000030157	Clec2d	TRUE	FALSE	FALSE	FALSE	FALSE	FALSE	Up
ENSMUSG00000030189	Ybx3	TRUE	FALSE	FALSE	FALSE	FALSE	FALSE	Down
ENSMUSG00000030216	Wbp11	TRUE	FALSE	FALSE	FALSE	FALSE	FALSE	Down
ENSMUSG00000030268	Bcat1	TRUE	FALSE	FALSE	FALSE	FALSE	FALSE	Down
ENSMUSG00000030347	D6Wsu163e	TRUE	FALSE	FALSE	FALSE	FALSE	FALSE	Down
ENSMUSG00000030374	Strn4	TRUE	FALSE	FALSE	FALSE	FALSE	FALSE	Down
ENSMUSG00000030469	Zfp719	TRUE	FALSE	FALSE	FALSE	FALSE	FALSE	Up
ENSMUSG00000030589	Rasgrp4	TRUE	FALSE	FALSE	FALSE	FALSE	FALSE	Down
ENSMUSG00000030615	Tmem126a	TRUE	FALSE	FALSE	FALSE	FALSE	FALSE	Up
ENSMUSG00000030629	Zfand6	TRUE	FALSE	FALSE	FALSE	FALSE	FALSE	Up
ENSMUSG00000030652	Coq7	TRUE	FALSE	FALSE	FALSE	FALSE	FALSE	Down
ENSMUSG00000030653	Pde2a	TRUE	FALSE	FALSE	FALSE	FALSE	FALSE	Up
ENSMUSG00000030655	Smg1	TRUE	FALSE	FALSE	FALSE	FALSE	FALSE	Up
ENSMUSG00000030682	Cdipt	FALSE	TRUE	FALSE	FALSE	FALSE	FALSE	Up
ENSMUSG00000030691	Fchsd2	TRUE	FALSE	FALSE	FALSE	FALSE	FALSE	Up
ENSMUSG00000030699	Tbx6	TRUE	FALSE	FALSE	FALSE	FALSE	FALSE	Up
ENSMUSG00000030718	Ppme1	TRUE	FALSE	FALSE	FALSE	FALSE	FALSE	Down
ENSMUSG00000030816	Rnf40	TRUE	FALSE	FALSE	FALSE	FALSE	FALSE	Down
ENSMUSG00000030824	Nucb1	TRUE	FALSE	FALSE	FALSE	FALSE	FALSE	Down
ENSMUSG00000030847	Bag3	FALSE	TRUE	FALSE	FALSE	FALSE	FALSE	Up
ENSMUSG00000030921	Trim30a	TRUE	FALSE	FALSE	FALSE	FALSE	FALSE	Up
ENSMUSG00000030934	Oat	TRUE	FALSE	FALSE	FALSE	FALSE	FALSE	Down
ENSMUSG00000030942	Thumpd1	TRUE	FALSE	FALSE	FALSE	FALSE	FALSE	Down
ENSMUSG00000030978	Rrm1	TRUE	FALSE	FALSE	FALSE	FALSE	FALSE	Down
ENSMUSG00000031010	Usp9x	TRUE	FALSE	FALSE	FALSE	FALSE	FALSE	Up
ENSMUSG00000031132	Cd40lg	TRUE	FALSE	FALSE	FALSE	FALSE	FALSE	Up
ENSMUSG00000031165	Was	TRUE	FALSE	FALSE	FALSE	FALSE	FALSE	Down
ENSMUSG00000031176	Dynlt3	TRUE	FALSE	FALSE	FALSE	FALSE	FALSE	Up
ENSMUSG00000031197	Vbp1	TRUE	FALSE	FALSE	FALSE	FALSE	FALSE	Up
ENSMUSG00000031198	Fundc2	TRUE	FALSE	FALSE	FALSE	FALSE	FALSE	Up
ENSMUSG00000031327	Chic1	TRUE	FALSE	FALSE	FALSE	FALSE	FALSE	Up
ENSMUSG00000031347	Cetn2	TRUE	FALSE	FALSE	FALSE	FALSE	FALSE	Up
ENSMUSG00000031353	Rbbp7	TRUE	FALSE	FALSE	FALSE	FALSE	FALSE	Down
ENSMUSG00000031388	Naa10	TRUE	FALSE	FALSE	FALSE	FALSE	FALSE	Down
ENSMUSG00000031400	G6pdx	TRUE	FALSE	FALSE	FALSE	FALSE	FALSE	Down
ENSMUSG00000031446	Cul4a	TRUE	FALSE	FALSE	FALSE	FALSE	FALSE	Down
ENSMUSG00000031485	Prosc	TRUE	FALSE	FALSE	FALSE	FALSE	FALSE	Down
ENSMUSG00000031511	Arhgef7	TRUE	FALSE	FALSE	FALSE	FALSE	FALSE	Down
ENSMUSG00000031513	Leprotl1	TRUE	FALSE	FALSE	FALSE	FALSE	FALSE	Up
ENSMUSG00000031532	Tmem66	TRUE	FALSE	FALSE	FALSE	FALSE	FALSE	Up
ENSMUSG00000031534	Smim19	TRUE	FALSE	FALSE	FALSE	FALSE	FALSE	Up
ENSMUSG00000031562	Dctd	TRUE	FALSE	FALSE	FALSE	FALSE	FALSE	Down
ENSMUSG00000031584	Gsr	TRUE	FALSE	FALSE	FALSE	FALSE	FALSE	Down
ENSMUSG00000031590	Frg1	TRUE	FALSE	FALSE	FALSE	FALSE	FALSE	Up
ENSMUSG00000031591	Asah1	TRUE	FALSE	FALSE	FALSE	FALSE	FALSE	Up
ENSMUSG00000031600	Vps37a	TRUE	FALSE	FALSE	FALSE	FALSE	FALSE	Up
ENSMUSG00000031667	Aktip	TRUE	FALSE	FALSE	FALSE	FALSE	FALSE	Up
ENSMUSG00000031728	Zfp821	TRUE	FALSE	FALSE	FALSE	FALSE	FALSE	Up
ENSMUSG00000031785	Gpr56	TRUE	FALSE	FALSE	FALSE	FALSE	FALSE	Down
ENSMUSG00000031802	Phxr4	TRUE	FALSE	FALSE	FALSE	FALSE	FALSE	Up
ENSMUSG00000031822	Gse1	TRUE	FALSE	FALSE	FALSE	FALSE	FALSE	Down
ENSMUSG00000031826	Usp10	TRUE	FALSE	FALSE	FALSE	FALSE	FALSE	Down
ENSMUSG00000031827	Cotl1	TRUE	FALSE	FALSE	FALSE	FALSE	FALSE	Down
ENSMUSG00000031862	Atp13a1	TRUE	FALSE	FALSE	FALSE	FALSE	FALSE	Down
ENSMUSG00000031864	Ints10	TRUE	FALSE	FALSE	FALSE	FALSE	FALSE	Down
ENSMUSG00000031924	Cyb5b	TRUE	FALSE	FALSE	FALSE	FALSE	FALSE	Down
ENSMUSG00000031948	Kars	TRUE	FALSE	FALSE	FALSE	FALSE	FALSE	Down
ENSMUSG00000031951	Tmem231	TRUE	FALSE	FALSE	FALSE	FALSE	FALSE	Down
ENSMUSG00000031967	Afg3l1	TRUE	FALSE	FALSE	FALSE	FALSE	FALSE	Down
ENSMUSG00000032014	Oaf	TRUE	FALSE	FALSE	FALSE	FALSE	FALSE	Down
ENSMUSG00000032020	Ubash3b	TRUE	FALSE	FALSE	FALSE	FALSE	FALSE	Up
ENSMUSG00000032035	Ets1	TRUE	FALSE	FALSE	FALSE	FALSE	FALSE	Up
ENSMUSG00000032042	Srpr	TRUE	FALSE	FALSE	FALSE	FALSE	FALSE	Down
ENSMUSG00000032067	Pts	TRUE	FALSE	FALSE	FALSE	FALSE	FALSE	Up
ENSMUSG00000032077	Bud13	TRUE	FALSE	FALSE	FALSE	FALSE	FALSE	Down
ENSMUSG00000032097	Ddx6	TRUE	FALSE	FALSE	FALSE	FALSE	FALSE	Up
ENSMUSG00000032123	Dpagt1	TRUE	FALSE	FALSE	FALSE	FALSE	FALSE	Down
ENSMUSG00000032126	Hmbs	TRUE	FALSE	FALSE	FALSE	FALSE	FALSE	Down
ENSMUSG00000032177	Pde4a	TRUE	FALSE	FALSE	FALSE	FALSE	FALSE	Down
ENSMUSG00000032178	Ilf3	TRUE	FALSE	FALSE	FALSE	FALSE	FALSE	Down
ENSMUSG00000032217	Rnf111	TRUE	FALSE	FALSE	FALSE	FALSE	FALSE	Up
ENSMUSG00000032221	Mns1	TRUE	FALSE	FALSE	FALSE	FALSE	FALSE	Down
ENSMUSG00000032231	Anxa2	TRUE	FALSE	FALSE	FALSE	FALSE	FALSE	Down
ENSMUSG00000032249	Anp32a	TRUE	FALSE	FALSE	FALSE	FALSE	FALSE	Up
ENSMUSG00000032267	Usp28	TRUE	FALSE	FALSE	FALSE	FALSE	FALSE	Up
ENSMUSG00000032279	Idh3a	TRUE	FALSE	FALSE	FALSE	FALSE	FALSE	Down
ENSMUSG00000032294	Pkm	TRUE	FALSE	FALSE	FALSE	FALSE	FALSE	Down
ENSMUSG00000032295	Man2c1	TRUE	FALSE	FALSE	FALSE	FALSE	FALSE	Down
ENSMUSG00000032300	1700017B05Rik	TRUE	FALSE	FALSE	FALSE	FALSE	FALSE	Down
ENSMUSG00000032329	Hmg20a	TRUE	FALSE	FALSE	FALSE	FALSE	FALSE	Up
ENSMUSG00000032386	Trip4	TRUE	FALSE	FALSE	FALSE	FALSE	FALSE	Up
ENSMUSG00000032405	Pias1	TRUE	FALSE	FALSE	FALSE	FALSE	FALSE	Up
ENSMUSG00000032422	Snx14	TRUE	FALSE	FALSE	FALSE	FALSE	FALSE	Up
ENSMUSG00000032449	Slc25a36	TRUE	FALSE	FALSE	FALSE	FALSE	FALSE	Up
ENSMUSG00000032478	Nme6	TRUE	FALSE	FALSE	FALSE	FALSE	FALSE	Down
ENSMUSG00000032508	Myd88	TRUE	FALSE	FALSE	FALSE	FALSE	FALSE	Down
ENSMUSG00000032525	Nktr	TRUE	FALSE	FALSE	FALSE	FALSE	FALSE	Up
ENSMUSG00000032536	Trak1	TRUE	FALSE	FALSE	FALSE	FALSE	FALSE	Down
ENSMUSG00000032553	Srprb	TRUE	FALSE	FALSE	FALSE	FALSE	FALSE	Down
ENSMUSG00000032579	Hemk1	TRUE	FALSE	FALSE	FALSE	FALSE	FALSE	Down
ENSMUSG00000032609	Klhdc8b	TRUE	FALSE	FALSE	FALSE	FALSE	FALSE	Up
ENSMUSG00000032652	Crebl2	TRUE	FALSE	FALSE	FALSE	FALSE	FALSE	Up
ENSMUSG00000032661	Oas3	TRUE	FALSE	FALSE	FALSE	FALSE	FALSE	Down
ENSMUSG00000032712	2810474O19Rik	TRUE	FALSE	FALSE	FALSE	FALSE	FALSE	Up
ENSMUSG00000032724	Abtb2	TRUE	FALSE	FALSE	FALSE	FALSE	FALSE	Down
ENSMUSG00000032745	Gpbp1	TRUE	FALSE	FALSE	FALSE	FALSE	FALSE	Up
ENSMUSG00000032776	Mctp2	FALSE	FALSE	TRUE	FALSE	FALSE	FALSE	Down
ENSMUSG00000032786	Alas1	TRUE	FALSE	FALSE	FALSE	FALSE	FALSE	Down
ENSMUSG00000032815	Fanca	TRUE	FALSE	FALSE	FALSE	FALSE	FALSE	Down
ENSMUSG00000032867	Fbxw8	TRUE	FALSE	FALSE	FALSE	FALSE	FALSE	Down
ENSMUSG00000032898	Fbxo21	TRUE	FALSE	FALSE	FALSE	FALSE	FALSE	Down
ENSMUSG00000032902	Slc16a1	TRUE	FALSE	FALSE	FALSE	FALSE	FALSE	Down
ENSMUSG00000033047	Eif3l	TRUE	FALSE	FALSE	FALSE	FALSE	FALSE	Down
ENSMUSG00000033114	Slc35d2	TRUE	FALSE	FALSE	FALSE	FALSE	FALSE	Up
ENSMUSG00000033249	Hsf4	TRUE	FALSE	FALSE	FALSE	FALSE	FALSE	Up
ENSMUSG00000033282	Rpgrip1l	TRUE	FALSE	FALSE	FALSE	FALSE	FALSE	Up
ENSMUSG00000033306	Lpp	TRUE	FALSE	FALSE	FALSE	FALSE	FALSE	Up
ENSMUSG00000033323	Ctdp1	TRUE	FALSE	FALSE	FALSE	FALSE	FALSE	Down
ENSMUSG00000033364	Usp37	TRUE	FALSE	FALSE	FALSE	FALSE	FALSE	Up
ENSMUSG00000033400	Agl	TRUE	FALSE	FALSE	FALSE	FALSE	FALSE	Down
ENSMUSG00000033411	Ctdspl2	TRUE	FALSE	FALSE	FALSE	FALSE	FALSE	Up
ENSMUSG00000033454	Zbtb1	TRUE	FALSE	FALSE	FALSE	FALSE	FALSE	Up
ENSMUSG00000033530	Ttc7b	TRUE	FALSE	FALSE	FALSE	FALSE	FALSE	Down
ENSMUSG00000033671	Cep350	TRUE	FALSE	FALSE	FALSE	FALSE	FALSE	Up
ENSMUSG00000033685	Ucp2	TRUE	FALSE	FALSE	FALSE	FALSE	FALSE	Down
ENSMUSG00000033728	Lrrc14	TRUE	FALSE	FALSE	FALSE	FALSE	FALSE	Down
ENSMUSG00000033809	Alg3	TRUE	FALSE	FALSE	FALSE	FALSE	FALSE	Down
ENSMUSG00000033849	B3galt2	TRUE	FALSE	FALSE	FALSE	FALSE	FALSE	Up
ENSMUSG00000033955	Tnks1bp1	TRUE	FALSE	FALSE	FALSE	FALSE	FALSE	Up
ENSMUSG00000033983	Coil	TRUE	FALSE	FALSE	FALSE	FALSE	FALSE	Down
ENSMUSG00000034022	Cpsf1	TRUE	FALSE	FALSE	FALSE	FALSE	FALSE	Down
ENSMUSG00000034024	Cct2	TRUE	FALSE	FALSE	FALSE	FALSE	FALSE	Down
ENSMUSG00000034035	Ccdc17	TRUE	FALSE	FALSE	FALSE	FALSE	FALSE	Up
ENSMUSG00000034041	Lyl1	TRUE	FALSE	FALSE	FALSE	FALSE	FALSE	Down
ENSMUSG00000034042	Gpbp1l1	TRUE	FALSE	FALSE	FALSE	FALSE	FALSE	Up
ENSMUSG00000034075	Zdhhc5	TRUE	FALSE	FALSE	FALSE	FALSE	FALSE	Down
ENSMUSG00000034088	Hdlbp	TRUE	FALSE	FALSE	FALSE	FALSE	FALSE	Down
ENSMUSG00000034108	Ccs	TRUE	FALSE	FALSE	FALSE	FALSE	FALSE	Up
ENSMUSG00000034116	Vav1	TRUE	FALSE	FALSE	FALSE	FALSE	FALSE	Down
ENSMUSG00000034163	Zfc3h1	TRUE	FALSE	FALSE	FALSE	FALSE	FALSE	Up
ENSMUSG00000034175	Rhbdd3	TRUE	FALSE	FALSE	FALSE	FALSE	FALSE	Down
ENSMUSG00000034177	Rnf43	TRUE	FALSE	FALSE	FALSE	FALSE	FALSE	Up
ENSMUSG00000034243	Golgb1	TRUE	FALSE	FALSE	FALSE	FALSE	FALSE	Up
ENSMUSG00000034330	Plcg2	TRUE	FALSE	FALSE	FALSE	FALSE	FALSE	Down
ENSMUSG00000034361	Cpne2	TRUE	FALSE	FALSE	FALSE	FALSE	FALSE	Down
ENSMUSG00000034371	Dak	TRUE	FALSE	FALSE	FALSE	FALSE	FALSE	Down
ENSMUSG00000034377	Tulp4	TRUE	FALSE	FALSE	FALSE	FALSE	FALSE	Up
ENSMUSG00000034401	Spata6	TRUE	FALSE	FALSE	FALSE	FALSE	FALSE	Up
ENSMUSG00000034422	Parp14	TRUE	FALSE	FALSE	FALSE	FALSE	FALSE	Up
ENSMUSG00000034445	Cyb561a3	TRUE	FALSE	FALSE	FALSE	FALSE	FALSE	Down
ENSMUSG00000034453	Polr3b	TRUE	FALSE	FALSE	FALSE	FALSE	FALSE	Down
ENSMUSG00000034480	Diap2	TRUE	FALSE	FALSE	FALSE	FALSE	FALSE	Up
ENSMUSG00000034487	Kdelc2	FALSE	FALSE	FALSE	FALSE	TRUE	FALSE	Up
ENSMUSG00000034560	A230046K03Rik	TRUE	FALSE	FALSE	FALSE	FALSE	FALSE	Up
ENSMUSG00000034573	Ptpn13	TRUE	FALSE	FALSE	FALSE	FALSE	FALSE	Down
ENSMUSG00000034575	Papd7	TRUE	FALSE	FALSE	FALSE	FALSE	FALSE	Down
ENSMUSG00000034610	Zcchc11	TRUE	FALSE	FALSE	FALSE	FALSE	FALSE	Up
ENSMUSG00000034621	Gpatch8	TRUE	FALSE	FALSE	FALSE	FALSE	FALSE	Up
ENSMUSG00000034636	Zyg11b	TRUE	FALSE	FALSE	FALSE	FALSE	FALSE	Up
ENSMUSG00000034664	Itga2b	TRUE	FALSE	FALSE	FALSE	FALSE	FALSE	Down
ENSMUSG00000034673	Pbx2	TRUE	FALSE	FALSE	FALSE	FALSE	FALSE	Up
ENSMUSG00000034675	Dbn1	FALSE	TRUE	FALSE	FALSE	FALSE	FALSE	Down
ENSMUSG00000034723	Tmx4	TRUE	FALSE	FALSE	FALSE	FALSE	FALSE	Up
ENSMUSG00000034724	Cnot6l	TRUE	FALSE	FALSE	FALSE	FALSE	FALSE	Up
ENSMUSG00000034761	Map4k5	TRUE	FALSE	FALSE	FALSE	FALSE	FALSE	Up
ENSMUSG00000034807	Colgalt1	TRUE	FALSE	FALSE	FALSE	FALSE	FALSE	Down
ENSMUSG00000034832	Tet3	TRUE	FALSE	FALSE	FALSE	FALSE	FALSE	Up
ENSMUSG00000034867	Ankrd27	TRUE	FALSE	FALSE	FALSE	FALSE	FALSE	Down
ENSMUSG00000034926	Dhcr24	TRUE	FALSE	FALSE	FALSE	FALSE	FALSE	Down
ENSMUSG00000034958	Atcay	TRUE	FALSE	FALSE	FALSE	FALSE	FALSE	Up
ENSMUSG00000034959	5031414D18Rik	TRUE	FALSE	FALSE	FALSE	FALSE	FALSE	Up
ENSMUSG00000034993	Vat1	TRUE	FALSE	FALSE	FALSE	FALSE	FALSE	Down
ENSMUSG00000035049	Rrp12	TRUE	FALSE	FALSE	FALSE	FALSE	FALSE	Down
ENSMUSG00000035086	Becn1	TRUE	FALSE	FALSE	FALSE	FALSE	FALSE	Down
ENSMUSG00000035105	Egln3	TRUE	FALSE	FALSE	FALSE	FALSE	FALSE	Down
ENSMUSG00000035121	Neil2	TRUE	FALSE	FALSE	FALSE	FALSE	FALSE	Up
ENSMUSG00000035139	Secisbp2	TRUE	FALSE	FALSE	FALSE	FALSE	FALSE	Down
ENSMUSG00000035173	A630007B06Rik	TRUE	FALSE	FALSE	FALSE	FALSE	FALSE	Up
ENSMUSG00000035198	Tubg1	TRUE	FALSE	FALSE	FALSE	FALSE	FALSE	Down
ENSMUSG00000035239	Neu3	TRUE	FALSE	FALSE	FALSE	FALSE	FALSE	Up
ENSMUSG00000035325	Sec31a	TRUE	FALSE	FALSE	FALSE	FALSE	FALSE	Down
ENSMUSG00000035354	Uvrag	TRUE	FALSE	FALSE	FALSE	FALSE	FALSE	Down
ENSMUSG00000035382	Pcsk7	TRUE	FALSE	FALSE	FALSE	FALSE	FALSE	Down
ENSMUSG00000035439	Haus8	TRUE	FALSE	FALSE	FALSE	FALSE	FALSE	Down
ENSMUSG00000035473	Galm	TRUE	FALSE	FALSE	FALSE	FALSE	FALSE	Up
ENSMUSG00000035498	Cdcp1	TRUE	FALSE	FALSE	FALSE	FALSE	FALSE	Up
ENSMUSG00000035513	Ntng2	TRUE	FALSE	FALSE	FALSE	FALSE	FALSE	Up
ENSMUSG00000035561	Aldh1b1	TRUE	FALSE	FALSE	FALSE	FALSE	FALSE	Down
ENSMUSG00000035623	Rsf1	TRUE	FALSE	FALSE	FALSE	FALSE	FALSE	Up
ENSMUSG00000035629	1700021K19Rik	TRUE	FALSE	FALSE	FALSE	FALSE	FALSE	Down
ENSMUSG00000035713	Usp35	TRUE	FALSE	FALSE	FALSE	FALSE	FALSE	Up
ENSMUSG00000035772	Mrps2	TRUE	FALSE	FALSE	FALSE	FALSE	FALSE	Down
ENSMUSG00000035824	Tk2	TRUE	FALSE	FALSE	FALSE	FALSE	FALSE	Up
ENSMUSG00000035845	Alg12	TRUE	FALSE	FALSE	FALSE	FALSE	FALSE	Down
ENSMUSG00000035863	Palm	TRUE	FALSE	FALSE	FALSE	FALSE	FALSE	Down
ENSMUSG00000035868	3110052M02Rik	TRUE	FALSE	FALSE	FALSE	FALSE	FALSE	Up
ENSMUSG00000035898	Uba6	TRUE	FALSE	FALSE	FALSE	FALSE	FALSE	Up
ENSMUSG00000035960	Apex1	TRUE	FALSE	FALSE	FALSE	FALSE	FALSE	Down
ENSMUSG00000036106	Prr5	TRUE	FALSE	FALSE	FALSE	FALSE	FALSE	Down
ENSMUSG00000036256	Igfbp7	TRUE	FALSE	FALSE	FALSE	FALSE	FALSE	Up
ENSMUSG00000036257	Pnpla8	TRUE	FALSE	FALSE	FALSE	FALSE	FALSE	Up
ENSMUSG00000036270	Edc4	TRUE	FALSE	FALSE	FALSE	FALSE	FALSE	Down
ENSMUSG00000036291	Ap5m1	TRUE	FALSE	FALSE	FALSE	FALSE	FALSE	Up
ENSMUSG00000036309	Skp1a	TRUE	FALSE	FALSE	FALSE	FALSE	FALSE	Up
ENSMUSG00000036327	Qsox2	TRUE	FALSE	FALSE	FALSE	FALSE	FALSE	Down
ENSMUSG00000036333	Kidins220	TRUE	FALSE	FALSE	FALSE	FALSE	FALSE	Up
ENSMUSG00000036461	Elf1	TRUE	FALSE	FALSE	FALSE	FALSE	FALSE	Up
ENSMUSG00000036473	Tbc1d24	TRUE	FALSE	FALSE	FALSE	FALSE	FALSE	Down
ENSMUSG00000036478	Btg1	TRUE	FALSE	FALSE	FALSE	FALSE	FALSE	Up
ENSMUSG00000036499	Eea1	TRUE	FALSE	FALSE	FALSE	FALSE	FALSE	Up
ENSMUSG00000036594	H2-Aa	TRUE	FALSE	FALSE	FALSE	FALSE	FALSE	Down
ENSMUSG00000036678	Aaas	TRUE	FALSE	FALSE	FALSE	FALSE	FALSE	Down
ENSMUSG00000036693	Nop14	TRUE	FALSE	FALSE	FALSE	FALSE	FALSE	Down
ENSMUSG00000036833	Pnpla7	TRUE	FALSE	FALSE	FALSE	FALSE	FALSE	Up
ENSMUSG00000036840	Siah1a	TRUE	FALSE	FALSE	FALSE	FALSE	FALSE	Up
ENSMUSG00000036853	Mcoln3	TRUE	FALSE	FALSE	FALSE	FALSE	FALSE	Up
ENSMUSG00000036879	Phkb	TRUE	FALSE	FALSE	FALSE	FALSE	FALSE	Up
ENSMUSG00000036918	Ttc7	TRUE	FALSE	FALSE	FALSE	FALSE	FALSE	Down
ENSMUSG00000036932	Aifm1	TRUE	FALSE	FALSE	FALSE	FALSE	FALSE	Down
ENSMUSG00000036959	Bcorl1	TRUE	FALSE	FALSE	FALSE	FALSE	FALSE	Up
ENSMUSG00000036980	Taf6	TRUE	FALSE	FALSE	FALSE	FALSE	FALSE	Down
ENSMUSG00000036983	Tfb1m	TRUE	FALSE	FALSE	FALSE	FALSE	FALSE	Down
ENSMUSG00000037012	Hk1	TRUE	FALSE	FALSE	FALSE	FALSE	FALSE	Down
ENSMUSG00000037032	Apbb1	FALSE	FALSE	FALSE	TRUE	FALSE	FALSE	Up
ENSMUSG00000037062	Sh3glb1	TRUE	FALSE	FALSE	FALSE	FALSE	FALSE	Up
ENSMUSG00000037104	Socs5	TRUE	FALSE	FALSE	FALSE	FALSE	FALSE	Up
ENSMUSG00000037110	Ralgapa2	TRUE	FALSE	FALSE	FALSE	FALSE	FALSE	Up
ENSMUSG00000037111	Setd7	TRUE	FALSE	FALSE	FALSE	FALSE	FALSE	Up
ENSMUSG00000037112	Sik2	TRUE	FALSE	FALSE	FALSE	FALSE	FALSE	Up
ENSMUSG00000037260	Hgsnat	TRUE	FALSE	FALSE	FALSE	FALSE	FALSE	Down
ENSMUSG00000037270	4932438A13Rik	TRUE	FALSE	FALSE	FALSE	FALSE	FALSE	Up
ENSMUSG00000037278	Tmem97	TRUE	FALSE	FALSE	FALSE	FALSE	FALSE	Down
ENSMUSG00000037313	Tacc3	TRUE	FALSE	FALSE	FALSE	FALSE	FALSE	Down
ENSMUSG00000037331	Larp1	TRUE	FALSE	FALSE	FALSE	FALSE	FALSE	Down
ENSMUSG00000037400	Atp11b	TRUE	FALSE	FALSE	FALSE	FALSE	FALSE	Up
ENSMUSG00000037461	Ints7	TRUE	FALSE	FALSE	FALSE	FALSE	FALSE	Down
ENSMUSG00000037465	Klf10	TRUE	FALSE	FALSE	FALSE	FALSE	FALSE	Down
ENSMUSG00000037470	Uggt1	TRUE	FALSE	FALSE	FALSE	FALSE	FALSE	Down
ENSMUSG00000037503	Fam168b	TRUE	FALSE	FALSE	FALSE	FALSE	FALSE	Down
ENSMUSG00000037519	Ppfia1	TRUE	FALSE	FALSE	FALSE	FALSE	FALSE	Down
ENSMUSG00000037533	Rapgef6	TRUE	FALSE	FALSE	FALSE	FALSE	FALSE	Up
ENSMUSG00000037536	Fbxo34	TRUE	FALSE	FALSE	FALSE	FALSE	FALSE	Down
ENSMUSG00000037553	Zdhhc18	FALSE	TRUE	FALSE	FALSE	FALSE	FALSE	Up
ENSMUSG00000037661	Gpr160	TRUE	FALSE	FALSE	FALSE	FALSE	FALSE	Up
ENSMUSG00000037697	Ddhd1	TRUE	FALSE	FALSE	FALSE	FALSE	FALSE	Up
ENSMUSG00000037808	Fam76b	TRUE	FALSE	FALSE	FALSE	FALSE	FALSE	Up
ENSMUSG00000037815	Ctnna1	TRUE	FALSE	FALSE	FALSE	FALSE	FALSE	Down
ENSMUSG00000037851	Iars	TRUE	FALSE	FALSE	FALSE	FALSE	FALSE	Down
ENSMUSG00000037857	Nufip2	TRUE	FALSE	FALSE	FALSE	FALSE	FALSE	Up
ENSMUSG00000037860	Aim2	TRUE	FALSE	FALSE	FALSE	FALSE	FALSE	Up
ENSMUSG00000037922	Bank1	TRUE	FALSE	FALSE	FALSE	FALSE	FALSE	Up
ENSMUSG00000037926	Ssh2	TRUE	FALSE	FALSE	FALSE	FALSE	FALSE	Up
ENSMUSG00000037933	Bicd2	TRUE	FALSE	FALSE	FALSE	FALSE	FALSE	Down
ENSMUSG00000037946	Fgd3	TRUE	FALSE	FALSE	FALSE	FALSE	FALSE	Up
ENSMUSG00000037993	Dhx38	TRUE	FALSE	FALSE	FALSE	FALSE	FALSE	Down
ENSMUSG00000038014	Fam120a	TRUE	FALSE	FALSE	FALSE	FALSE	FALSE	Down
ENSMUSG00000038039	Gcc2	TRUE	FALSE	FALSE	FALSE	FALSE	FALSE	Up
ENSMUSG00000038056	Mll3	TRUE	FALSE	FALSE	FALSE	FALSE	FALSE	Up
ENSMUSG00000038058	Nod1	TRUE	FALSE	FALSE	FALSE	FALSE	FALSE	Up
ENSMUSG00000038127	Ccdc50	TRUE	FALSE	FALSE	FALSE	FALSE	FALSE	Up
ENSMUSG00000038128	Camk4	TRUE	FALSE	FALSE	FALSE	FALSE	FALSE	Up
ENSMUSG00000038156	Spon1	TRUE	FALSE	FALSE	FALSE	FALSE	FALSE	Up
ENSMUSG00000038167	Plekhg6	TRUE	FALSE	FALSE	FALSE	FALSE	FALSE	Up
ENSMUSG00000038172	Ttc39b	TRUE	FALSE	FALSE	FALSE	FALSE	FALSE	Up
ENSMUSG00000038240	Pdss2	TRUE	FALSE	FALSE	FALSE	FALSE	FALSE	Down
ENSMUSG00000038252	Ncapd2	TRUE	FALSE	FALSE	FALSE	FALSE	FALSE	Down
ENSMUSG00000038319	Kcnh2	TRUE	FALSE	FALSE	FALSE	FALSE	FALSE	Up
ENSMUSG00000038332	Sesn1	TRUE	FALSE	FALSE	FALSE	FALSE	FALSE	Up
ENSMUSG00000038335	Tsr1	TRUE	FALSE	FALSE	FALSE	FALSE	FALSE	Down
ENSMUSG00000038352	Arl5c	TRUE	FALSE	FALSE	FALSE	FALSE	FALSE	Up
ENSMUSG00000038366	Lasp1	TRUE	FALSE	FALSE	FALSE	FALSE	FALSE	Down
ENSMUSG00000038384	Setd1b	TRUE	FALSE	FALSE	FALSE	FALSE	FALSE	Up
ENSMUSG00000038387	Rras	TRUE	FALSE	FALSE	FALSE	FALSE	FALSE	Up
ENSMUSG00000038482	Tfdp1	TRUE	FALSE	FALSE	FALSE	FALSE	FALSE	Down
ENSMUSG00000038518	Jarid2	TRUE	FALSE	FALSE	FALSE	FALSE	FALSE	Down
ENSMUSG00000038542	Pcid2	TRUE	FALSE	FALSE	FALSE	FALSE	FALSE	Down
ENSMUSG00000038576	Susd4	TRUE	FALSE	FALSE	FALSE	FALSE	FALSE	Down
ENSMUSG00000038611	Phrf1	TRUE	FALSE	FALSE	FALSE	FALSE	FALSE	Down
ENSMUSG00000038642	Ctss	TRUE	FALSE	FALSE	FALSE	FALSE	FALSE	Up
ENSMUSG00000038658	C030046E11Rik	TRUE	FALSE	FALSE	FALSE	FALSE	FALSE	Up
ENSMUSG00000038697	Taf5l	TRUE	FALSE	FALSE	FALSE	FALSE	FALSE	Down
ENSMUSG00000038762	Abcf1	TRUE	FALSE	FALSE	FALSE	FALSE	FALSE	Down
ENSMUSG00000038764	Ptpn3	TRUE	FALSE	FALSE	FALSE	FALSE	FALSE	Down
ENSMUSG00000038845	Phb	TRUE	FALSE	FALSE	FALSE	FALSE	FALSE	Down
ENSMUSG00000038848	Ythdf1	TRUE	FALSE	FALSE	FALSE	FALSE	FALSE	Down
ENSMUSG00000038894	Irs2	TRUE	FALSE	FALSE	FALSE	FALSE	FALSE	Down
ENSMUSG00000038909	Kat7	TRUE	FALSE	FALSE	FALSE	FALSE	FALSE	Down
ENSMUSG00000038991	Txndc5	TRUE	FALSE	FALSE	FALSE	FALSE	FALSE	Down
ENSMUSG00000039159	Ube2h	TRUE	FALSE	FALSE	FALSE	FALSE	FALSE	Up
ENSMUSG00000039166	Akap7	TRUE	FALSE	FALSE	FALSE	FALSE	FALSE	Up
ENSMUSG00000039183	Nubp2	TRUE	FALSE	FALSE	FALSE	FALSE	FALSE	Down
ENSMUSG00000039187	Fanci	TRUE	FALSE	FALSE	FALSE	FALSE	FALSE	Down
ENSMUSG00000039201	Tbc1d25	TRUE	FALSE	FALSE	FALSE	FALSE	FALSE	Down
ENSMUSG00000039219	Arid4b	TRUE	FALSE	FALSE	FALSE	FALSE	FALSE	Up
ENSMUSG00000039221	Rpl22l1	TRUE	FALSE	FALSE	FALSE	FALSE	FALSE	Up
ENSMUSG00000039224	D1Pas1	FALSE	FALSE	TRUE	FALSE	FALSE	FALSE	Down
ENSMUSG00000039315	Clnk	TRUE	FALSE	FALSE	FALSE	FALSE	FALSE	Down
ENSMUSG00000039345	Mettl22	TRUE	FALSE	FALSE	FALSE	FALSE	FALSE	Down
ENSMUSG00000039450	Dcxr	TRUE	FALSE	FALSE	FALSE	FALSE	FALSE	Down
ENSMUSG00000039521	Foxp3	FALSE	TRUE	FALSE	FALSE	FALSE	FALSE	Up
ENSMUSG00000039621	Prex1	TRUE	FALSE	FALSE	FALSE	FALSE	FALSE	Down
ENSMUSG00000039684	Gm5422	TRUE	FALSE	FALSE	FALSE	FALSE	FALSE	Down
ENSMUSG00000039686	Zer1	FALSE	TRUE	FALSE	FALSE	FALSE	FALSE	Up
ENSMUSG00000039701	Usp53	TRUE	FALSE	FALSE	FALSE	FALSE	FALSE	Up
ENSMUSG00000039738	Slx4	TRUE	FALSE	FALSE	FALSE	FALSE	FALSE	Down
ENSMUSG00000039748	Exo1	TRUE	FALSE	FALSE	FALSE	FALSE	FALSE	Down
ENSMUSG00000039770	Ypel5	TRUE	FALSE	FALSE	FALSE	FALSE	FALSE	Up
ENSMUSG00000039782	Cpeb2	TRUE	FALSE	FALSE	FALSE	FALSE	FALSE	Up
ENSMUSG00000039801	2410089E03Rik	TRUE	FALSE	FALSE	FALSE	FALSE	FALSE	Up
ENSMUSG00000039813	Tbc1d2	TRUE	FALSE	FALSE	FALSE	FALSE	FALSE	Down
ENSMUSG00000039826	Trub2	TRUE	FALSE	FALSE	FALSE	FALSE	FALSE	Down
ENSMUSG00000039831	Arhgap29	TRUE	FALSE	FALSE	FALSE	FALSE	FALSE	Up
ENSMUSG00000039844	Rapgef1	TRUE	FALSE	FALSE	FALSE	FALSE	FALSE	Down
ENSMUSG00000039879	Heca	TRUE	FALSE	FALSE	FALSE	FALSE	FALSE	Up
ENSMUSG00000039929	Urb1	TRUE	FALSE	FALSE	FALSE	FALSE	FALSE	Down
ENSMUSG00000039942	Ptger4	TRUE	FALSE	FALSE	FALSE	FALSE	FALSE	Down
ENSMUSG00000039958	Mettl20	TRUE	FALSE	FALSE	FALSE	FALSE	FALSE	Up
ENSMUSG00000039967	Zfp292	TRUE	FALSE	FALSE	FALSE	FALSE	FALSE	Up
ENSMUSG00000039968	Rsbn1l	TRUE	FALSE	FALSE	FALSE	FALSE	FALSE	Up
ENSMUSG00000039987	Phtf2	TRUE	FALSE	FALSE	FALSE	FALSE	FALSE	Up
ENSMUSG00000040018	Cox15	TRUE	FALSE	FALSE	FALSE	FALSE	FALSE	Down
ENSMUSG00000040021	Lats1	TRUE	FALSE	FALSE	FALSE	FALSE	FALSE	Up
ENSMUSG00000040084	Bub1b	TRUE	FALSE	FALSE	FALSE	FALSE	FALSE	Down
ENSMUSG00000040123	Zmym5	TRUE	FALSE	FALSE	FALSE	FALSE	FALSE	Up
ENSMUSG00000040167	Ikzf5	TRUE	FALSE	FALSE	FALSE	FALSE	FALSE	Up
ENSMUSG00000040225	Prrc2c	TRUE	FALSE	FALSE	FALSE	FALSE	FALSE	Up
ENSMUSG00000040263	Klhdc4	TRUE	FALSE	FALSE	FALSE	FALSE	FALSE	Down
ENSMUSG00000040264	Gbp5	TRUE	FALSE	FALSE	FALSE	FALSE	FALSE	Up
ENSMUSG00000040270	Bach2	TRUE	FALSE	FALSE	FALSE	FALSE	FALSE	Up
ENSMUSG00000040287	Stac3	TRUE	FALSE	FALSE	FALSE	FALSE	FALSE	Up
ENSMUSG00000040363	Bcor	TRUE	FALSE	FALSE	FALSE	FALSE	FALSE	Down
ENSMUSG00000040370	Lyrm5	TRUE	FALSE	FALSE	FALSE	FALSE	FALSE	Up
ENSMUSG00000040407	Akap9	TRUE	FALSE	FALSE	FALSE	FALSE	FALSE	Up
ENSMUSG00000040415	Dtx3	TRUE	FALSE	FALSE	FALSE	FALSE	FALSE	Up
ENSMUSG00000040423	Rc3h1	TRUE	FALSE	FALSE	FALSE	FALSE	FALSE	Up
ENSMUSG00000040430	Pitpnc1	TRUE	FALSE	FALSE	FALSE	FALSE	FALSE	Up
ENSMUSG00000040511	Pvr	TRUE	FALSE	FALSE	FALSE	FALSE	FALSE	Up
ENSMUSG00000040631	Dok4	FALSE	FALSE	TRUE	FALSE	FALSE	FALSE	Up
ENSMUSG00000040659	Efhd2	TRUE	FALSE	FALSE	FALSE	FALSE	FALSE	Down
ENSMUSG00000040663	Clcf1	TRUE	FALSE	FALSE	FALSE	FALSE	FALSE	Up
ENSMUSG00000040675	Mthfd1l	TRUE	FALSE	FALSE	FALSE	FALSE	FALSE	Down
ENSMUSG00000040774	Cept1	TRUE	FALSE	FALSE	FALSE	FALSE	FALSE	Up
ENSMUSG00000040842	Szrd1	TRUE	FALSE	FALSE	FALSE	FALSE	FALSE	Down
ENSMUSG00000040865	Ino80d	TRUE	FALSE	FALSE	FALSE	FALSE	FALSE	Up
ENSMUSG00000040877	Wdr25	TRUE	FALSE	FALSE	FALSE	FALSE	FALSE	Down
ENSMUSG00000040929	Rfx3	TRUE	FALSE	FALSE	FALSE	FALSE	FALSE	Up
ENSMUSG00000041057	Wdr43	TRUE	FALSE	FALSE	FALSE	FALSE	FALSE	Down
ENSMUSG00000041313	Slc7a1	TRUE	FALSE	FALSE	FALSE	FALSE	FALSE	Down
ENSMUSG00000041390	Mdfic	TRUE	FALSE	FALSE	FALSE	FALSE	FALSE	Up
ENSMUSG00000041438	Cirh1a	TRUE	FALSE	FALSE	FALSE	FALSE	FALSE	Down
ENSMUSG00000041632	Mrps27	TRUE	FALSE	FALSE	FALSE	FALSE	FALSE	Down
ENSMUSG00000041740	Rnf10	TRUE	FALSE	FALSE	FALSE	FALSE	FALSE	Down
ENSMUSG00000041763	Tpp2	TRUE	FALSE	FALSE	FALSE	FALSE	FALSE	Up
ENSMUSG00000041777	Cir1	TRUE	FALSE	FALSE	FALSE	FALSE	FALSE	Up
ENSMUSG00000041831	Sytl3	TRUE	FALSE	FALSE	FALSE	FALSE	FALSE	Down
ENSMUSG00000041859	Mcm3	TRUE	FALSE	FALSE	FALSE	FALSE	FALSE	Down
ENSMUSG00000041895	Wipi1	TRUE	FALSE	FALSE	FALSE	FALSE	FALSE	Down
ENSMUSG00000041912	Tdrkh	TRUE	FALSE	FALSE	FALSE	FALSE	FALSE	Down
ENSMUSG00000041920	Slc16a6	TRUE	FALSE	FALSE	FALSE	FALSE	FALSE	Down
ENSMUSG00000041926	Rnpep	TRUE	FALSE	FALSE	FALSE	FALSE	FALSE	Down
ENSMUSG00000041958	Pigs	TRUE	FALSE	FALSE	FALSE	FALSE	FALSE	Down
ENSMUSG00000041961	Znrf3	TRUE	FALSE	FALSE	FALSE	FALSE	FALSE	Up
ENSMUSG00000042010	Acacb	TRUE	FALSE	FALSE	FALSE	FALSE	FALSE	Up
ENSMUSG00000042079	Hnrnpf	TRUE	FALSE	FALSE	FALSE	FALSE	FALSE	Down
ENSMUSG00000042082	Arsb	TRUE	FALSE	FALSE	FALSE	FALSE	FALSE	Down
ENSMUSG00000042099	Kank3	TRUE	FALSE	FALSE	FALSE	FALSE	FALSE	Down
ENSMUSG00000042105	Inpp5f	TRUE	FALSE	FALSE	FALSE	FALSE	FALSE	Up
ENSMUSG00000042121	Ssh1	TRUE	FALSE	FALSE	FALSE	FALSE	FALSE	Up
ENSMUSG00000042195	Slc35f2	TRUE	FALSE	FALSE	FALSE	FALSE	FALSE	Down
ENSMUSG00000042202	Slc35e2	TRUE	FALSE	FALSE	FALSE	FALSE	FALSE	Up
ENSMUSG00000042207	Kdm5b	TRUE	FALSE	FALSE	FALSE	FALSE	FALSE	Up
ENSMUSG00000042210	Abhd14a	TRUE	FALSE	FALSE	FALSE	FALSE	FALSE	Down
ENSMUSG00000042213	Zfand4	TRUE	FALSE	FALSE	FALSE	FALSE	FALSE	Down
ENSMUSG00000042333	Tnfrsf14	TRUE	FALSE	FALSE	FALSE	FALSE	FALSE	Up
ENSMUSG00000042345	Ubash3a	TRUE	FALSE	FALSE	FALSE	FALSE	FALSE	Down
ENSMUSG00000042389	Tsen2	TRUE	FALSE	FALSE	FALSE	FALSE	FALSE	Down
ENSMUSG00000042406	Atf4	TRUE	FALSE	FALSE	FALSE	FALSE	FALSE	Down
ENSMUSG00000042462	Dctpp1	TRUE	FALSE	FALSE	FALSE	FALSE	FALSE	Down
ENSMUSG00000042487	Leo1	TRUE	FALSE	FALSE	FALSE	FALSE	FALSE	Down
ENSMUSG00000042492	Tbc1d10b	TRUE	FALSE	FALSE	FALSE	FALSE	FALSE	Down
ENSMUSG00000042524	Sun2	TRUE	FALSE	FALSE	FALSE	FALSE	FALSE	Up
ENSMUSG00000042535	Gtpbp1	TRUE	FALSE	FALSE	FALSE	FALSE	FALSE	Down
ENSMUSG00000042557	Sin3a	TRUE	FALSE	FALSE	FALSE	FALSE	FALSE	Down
ENSMUSG00000042599	Jhdm1d	TRUE	FALSE	FALSE	FALSE	FALSE	FALSE	Up
ENSMUSG00000042659	Arrdc4	TRUE	FALSE	FALSE	FALSE	FALSE	FALSE	Up
ENSMUSG00000042670	Immp1l	TRUE	FALSE	FALSE	FALSE	FALSE	FALSE	Up
ENSMUSG00000042699	Dhx9	TRUE	FALSE	FALSE	FALSE	FALSE	FALSE	Up
ENSMUSG00000042709	Atpaf2	TRUE	FALSE	FALSE	FALSE	FALSE	FALSE	Down
ENSMUSG00000042712	Wbp5	TRUE	FALSE	FALSE	FALSE	FALSE	FALSE	Up
ENSMUSG00000042719	Naa25	TRUE	FALSE	FALSE	FALSE	FALSE	FALSE	Down
ENSMUSG00000042742	B630005N14Rik	TRUE	FALSE	FALSE	FALSE	FALSE	FALSE	Up
ENSMUSG00000042744	Gm15800	TRUE	FALSE	FALSE	FALSE	FALSE	FALSE	Up
ENSMUSG00000042766	Trim46	FALSE	TRUE	FALSE	FALSE	FALSE	FALSE	Up
ENSMUSG00000042804	Gpr153	TRUE	FALSE	FALSE	FALSE	FALSE	FALSE	Up
ENSMUSG00000042842	Serpinb6b	TRUE	FALSE	FALSE	FALSE	FALSE	FALSE	Up
ENSMUSG00000042851	Zc3h6	TRUE	FALSE	FALSE	FALSE	FALSE	FALSE	Up
ENSMUSG00000043019	Edem3	TRUE	FALSE	FALSE	FALSE	FALSE	FALSE	Up
ENSMUSG00000043079	Synpo	TRUE	FALSE	FALSE	FALSE	FALSE	FALSE	Up
ENSMUSG00000043099	Hic1	TRUE	FALSE	FALSE	FALSE	FALSE	FALSE	Down
ENSMUSG00000043140	Tmem186	TRUE	FALSE	FALSE	FALSE	FALSE	FALSE	Down
ENSMUSG00000043251	Exoc3l	TRUE	FALSE	FALSE	FALSE	FALSE	FALSE	Down
ENSMUSG00000043279	Trim56	TRUE	FALSE	FALSE	FALSE	FALSE	FALSE	Up
ENSMUSG00000043323	Fbrsl1	TRUE	FALSE	FALSE	FALSE	FALSE	FALSE	Up
ENSMUSG00000043683	Fem1a	TRUE	FALSE	FALSE	FALSE	FALSE	FALSE	Down
ENSMUSG00000043987	Cep164	TRUE	FALSE	FALSE	FALSE	FALSE	FALSE	Down
ENSMUSG00000044066	Cep68	TRUE	FALSE	FALSE	FALSE	FALSE	FALSE	Up
ENSMUSG00000044149	Nkrf	TRUE	FALSE	FALSE	FALSE	FALSE	FALSE	Down
ENSMUSG00000044150	A830080D01Rik	TRUE	FALSE	FALSE	FALSE	FALSE	FALSE	Up
ENSMUSG00000044250	Pced1b	TRUE	FALSE	FALSE	FALSE	FALSE	FALSE	Up
ENSMUSG00000044308	Ubr3	TRUE	FALSE	FALSE	FALSE	FALSE	FALSE	Up
ENSMUSG00000044456	Rin3	TRUE	FALSE	FALSE	FALSE	FALSE	FALSE	Up
ENSMUSG00000044471	AB041803	TRUE	FALSE	FALSE	FALSE	FALSE	FALSE	Up
ENSMUSG00000044475	Ascc1	TRUE	FALSE	FALSE	FALSE	FALSE	FALSE	Up
ENSMUSG00000044786	Zfp36	TRUE	FALSE	FALSE	FALSE	FALSE	FALSE	Up
ENSMUSG00000044791	Setd2	TRUE	FALSE	FALSE	FALSE	FALSE	FALSE	Up
ENSMUSG00000044827	Tlr1	TRUE	FALSE	FALSE	FALSE	FALSE	FALSE	Up
ENSMUSG00000044950	Pwwp2a	TRUE	FALSE	FALSE	FALSE	FALSE	FALSE	Up
ENSMUSG00000045232	Rln3	FALSE	FALSE	TRUE	FALSE	FALSE	FALSE	Up
ENSMUSG00000045248	Med26	TRUE	FALSE	FALSE	FALSE	FALSE	FALSE	Down
ENSMUSG00000045302	Preb	TRUE	FALSE	FALSE	FALSE	FALSE	FALSE	Down
ENSMUSG00000045382	Cxcr4	TRUE	FALSE	FALSE	FALSE	FALSE	FALSE	Down
ENSMUSG00000045411	2410002F23Rik	TRUE	FALSE	FALSE	FALSE	FALSE	FALSE	Down
ENSMUSG00000045464	2810002D19Rik	TRUE	FALSE	FALSE	FALSE	FALSE	FALSE	Up
ENSMUSG00000045538	Ddx28	TRUE	FALSE	FALSE	FALSE	FALSE	FALSE	Down
ENSMUSG00000045573	Penk	TRUE	FALSE	FALSE	FALSE	FALSE	FALSE	Down
ENSMUSG00000045775	Slc16a5	TRUE	FALSE	FALSE	FALSE	FALSE	FALSE	Up
ENSMUSG00000045854	Lyrm2	TRUE	FALSE	FALSE	FALSE	FALSE	FALSE	Up
ENSMUSG00000045983	Eif4g1	TRUE	FALSE	FALSE	FALSE	FALSE	FALSE	Down
ENSMUSG00000046027	Stard5	TRUE	FALSE	FALSE	FALSE	FALSE	FALSE	Up
ENSMUSG00000046157	Tmem229b	TRUE	FALSE	FALSE	FALSE	FALSE	FALSE	Down
ENSMUSG00000046169	Adamts6	TRUE	FALSE	FALSE	FALSE	FALSE	FALSE	Up
ENSMUSG00000046380	Jrk	TRUE	FALSE	FALSE	FALSE	FALSE	FALSE	Down
ENSMUSG00000046447	Camk2n1	TRUE	FALSE	FALSE	FALSE	FALSE	FALSE	Up
ENSMUSG00000046546	Fam43a	FALSE	FALSE	FALSE	TRUE	FALSE	FALSE	Down
ENSMUSG00000046805	Mpeg1	TRUE	FALSE	FALSE	FALSE	FALSE	FALSE	Up
ENSMUSG00000046934	Csl	TRUE	FALSE	FALSE	FALSE	FALSE	FALSE	Down
ENSMUSG00000047213	Ythdf3	TRUE	FALSE	FALSE	FALSE	FALSE	FALSE	Up
ENSMUSG00000047412	Zbtb44	TRUE	FALSE	FALSE	FALSE	FALSE	FALSE	Up
ENSMUSG00000047434	Xxylt1	TRUE	FALSE	FALSE	FALSE	FALSE	FALSE	Down
ENSMUSG00000047710	Champ1	TRUE	FALSE	FALSE	FALSE	FALSE	FALSE	Down
ENSMUSG00000047719	Ubiad1	TRUE	FALSE	FALSE	FALSE	FALSE	FALSE	Down
ENSMUSG00000047832	Cdca4	TRUE	FALSE	FALSE	FALSE	FALSE	FALSE	Down
ENSMUSG00000047880	Cxcr5	TRUE	FALSE	FALSE	FALSE	FALSE	FALSE	Up
ENSMUSG00000047888	Tnrc6b	TRUE	FALSE	FALSE	FALSE	FALSE	FALSE	Up
ENSMUSG00000047953	Gp5	TRUE	FALSE	FALSE	FALSE	FALSE	FALSE	Down
ENSMUSG00000047986	Palm3	TRUE	FALSE	FALSE	FALSE	FALSE	FALSE	Up
ENSMUSG00000047989	Ino80c	TRUE	FALSE	FALSE	FALSE	FALSE	FALSE	Down
ENSMUSG00000048000	Gigyf2	TRUE	FALSE	FALSE	FALSE	FALSE	FALSE	Up
ENSMUSG00000048039	Isg20l2	TRUE	FALSE	FALSE	FALSE	FALSE	FALSE	Down
ENSMUSG00000048087	Gm4737	TRUE	FALSE	FALSE	FALSE	FALSE	FALSE	Down
ENSMUSG00000048118	Arid4a	TRUE	FALSE	FALSE	FALSE	FALSE	FALSE	Up
ENSMUSG00000048154	Mll2	TRUE	FALSE	FALSE	FALSE	FALSE	FALSE	Up
ENSMUSG00000048218	Amigo2	TRUE	FALSE	FALSE	FALSE	FALSE	FALSE	Up
ENSMUSG00000048249	Crebrf	TRUE	FALSE	FALSE	FALSE	FALSE	FALSE	Up
ENSMUSG00000048376	F2r	TRUE	FALSE	FALSE	FALSE	FALSE	FALSE	Down
ENSMUSG00000048410	Zfp407	TRUE	FALSE	FALSE	FALSE	FALSE	FALSE	Up
ENSMUSG00000048852	Gm12185	TRUE	FALSE	FALSE	FALSE	FALSE	FALSE	Up
ENSMUSG00000048922	Cdca2	TRUE	FALSE	FALSE	FALSE	FALSE	FALSE	Down
ENSMUSG00000049001	Ndnf	TRUE	FALSE	FALSE	FALSE	FALSE	FALSE	Up
ENSMUSG00000049036	Tmem121	TRUE	FALSE	FALSE	FALSE	FALSE	FALSE	Down
ENSMUSG00000049044	Rapgef4	TRUE	FALSE	FALSE	FALSE	FALSE	FALSE	Up
ENSMUSG00000049354	Dcaf7	TRUE	FALSE	FALSE	FALSE	FALSE	FALSE	Down
ENSMUSG00000049606	Zfp644	TRUE	FALSE	FALSE	FALSE	FALSE	FALSE	Up
ENSMUSG00000049658	Bdp1	TRUE	FALSE	FALSE	FALSE	FALSE	FALSE	Up
ENSMUSG00000049676	Catsperg1	TRUE	FALSE	FALSE	FALSE	FALSE	FALSE	Up
ENSMUSG00000049686	Orai1	TRUE	FALSE	FALSE	FALSE	FALSE	FALSE	Up
ENSMUSG00000049687	Fam109b	TRUE	FALSE	FALSE	FALSE	FALSE	FALSE	Down
ENSMUSG00000049717	Lig4	TRUE	FALSE	FALSE	FALSE	FALSE	FALSE	Up
ENSMUSG00000049792	Bag5	TRUE	FALSE	FALSE	FALSE	FALSE	FALSE	Down
ENSMUSG00000049807	Arhgap23	TRUE	FALSE	FALSE	FALSE	FALSE	FALSE	Down
ENSMUSG00000049916	2610318N02Rik	TRUE	FALSE	FALSE	FALSE	FALSE	FALSE	Down
ENSMUSG00000049922	Slc35c1	TRUE	FALSE	FALSE	FALSE	FALSE	FALSE	Down
ENSMUSG00000050212	Eva1b	TRUE	FALSE	FALSE	FALSE	FALSE	FALSE	Up
ENSMUSG00000050213	Snip1	TRUE	FALSE	FALSE	FALSE	FALSE	FALSE	Down
ENSMUSG00000050241	Klre1	TRUE	FALSE	FALSE	FALSE	FALSE	FALSE	Up
ENSMUSG00000050244	Heatr1	TRUE	FALSE	FALSE	FALSE	FALSE	FALSE	Down
ENSMUSG00000050272	Dscam	TRUE	FALSE	FALSE	FALSE	FALSE	FALSE	Up
ENSMUSG00000050310	Rictor	TRUE	FALSE	FALSE	FALSE	FALSE	FALSE	Up
ENSMUSG00000050565	Tor1aip2	TRUE	FALSE	FALSE	FALSE	FALSE	FALSE	Up
ENSMUSG00000050619	Zscan29	TRUE	FALSE	FALSE	FALSE	FALSE	FALSE	Up
ENSMUSG00000050721	Plekho2	TRUE	FALSE	FALSE	FALSE	FALSE	FALSE	Down
ENSMUSG00000050891	Tatdn1	TRUE	FALSE	FALSE	FALSE	FALSE	FALSE	Up
ENSMUSG00000050957	Insl6	TRUE	FALSE	FALSE	FALSE	FALSE	FALSE	Up
ENSMUSG00000051037	Zfp455	TRUE	FALSE	FALSE	FALSE	FALSE	FALSE	Up
ENSMUSG00000051147	Nat2	TRUE	FALSE	FALSE	FALSE	FALSE	FALSE	Up
ENSMUSG00000051149	Adnp	TRUE	FALSE	FALSE	FALSE	FALSE	FALSE	Up
ENSMUSG00000051166	Eml5	TRUE	FALSE	FALSE	FALSE	FALSE	FALSE	Up
ENSMUSG00000051212	Gpr183	TRUE	FALSE	FALSE	FALSE	FALSE	FALSE	Up
ENSMUSG00000051224	Tceanc	TRUE	FALSE	FALSE	FALSE	FALSE	FALSE	Up
ENSMUSG00000051354	Samd3	TRUE	FALSE	FALSE	FALSE	FALSE	FALSE	Up
ENSMUSG00000051378	Kif18b	TRUE	FALSE	FALSE	FALSE	FALSE	FALSE	Down
ENSMUSG00000051396	Hspa14	TRUE	FALSE	FALSE	FALSE	FALSE	FALSE	Down
ENSMUSG00000051506	Wdfy4	TRUE	FALSE	FALSE	FALSE	FALSE	FALSE	Down
ENSMUSG00000051627	Hist1h1e	TRUE	FALSE	FALSE	FALSE	FALSE	FALSE	Up
ENSMUSG00000051768	Xrcc1	TRUE	FALSE	FALSE	FALSE	FALSE	FALSE	Down
ENSMUSG00000052137	Rbm12b2	TRUE	FALSE	FALSE	FALSE	FALSE	FALSE	Up
ENSMUSG00000052429	Prmt1	TRUE	FALSE	FALSE	FALSE	FALSE	FALSE	Down
ENSMUSG00000052446	Zfp961	TRUE	FALSE	FALSE	FALSE	FALSE	FALSE	Up
ENSMUSG00000052488	Cherp	TRUE	FALSE	FALSE	FALSE	FALSE	FALSE	Down
ENSMUSG00000052707	Tnrc6a	TRUE	FALSE	FALSE	FALSE	FALSE	FALSE	Up
ENSMUSG00000052748	Swt1	TRUE	FALSE	FALSE	FALSE	FALSE	FALSE	Up
ENSMUSG00000052751	Repin1	TRUE	FALSE	FALSE	FALSE	FALSE	FALSE	Down
ENSMUSG00000052760	A630001G21Rik	TRUE	FALSE	FALSE	FALSE	FALSE	FALSE	Up
ENSMUSG00000052889	Prkcb	TRUE	FALSE	FALSE	FALSE	FALSE	FALSE	Up
ENSMUSG00000053012	Krcc1	TRUE	FALSE	FALSE	FALSE	FALSE	FALSE	Up
ENSMUSG00000053080	2700081O15Rik	TRUE	FALSE	FALSE	FALSE	FALSE	FALSE	Down
ENSMUSG00000053094	Tmem248	TRUE	FALSE	FALSE	FALSE	FALSE	FALSE	Down
ENSMUSG00000053293	Pom121	TRUE	FALSE	FALSE	FALSE	FALSE	FALSE	Down
ENSMUSG00000053310	Nrgn	TRUE	FALSE	FALSE	FALSE	FALSE	FALSE	Down
ENSMUSG00000053581	Zfand2a	TRUE	FALSE	FALSE	FALSE	FALSE	FALSE	Down
ENSMUSG00000053641	Dennd4a	TRUE	FALSE	FALSE	FALSE	FALSE	FALSE	Up
ENSMUSG00000053644	Aldh7a1	TRUE	FALSE	FALSE	FALSE	FALSE	FALSE	Down
ENSMUSG00000053702	Nebl	FALSE	FALSE	TRUE	FALSE	FALSE	FALSE	Down
ENSMUSG00000053819	Camk2d	TRUE	FALSE	FALSE	FALSE	FALSE	FALSE	Up
ENSMUSG00000053877	Srcap	TRUE	FALSE	FALSE	FALSE	FALSE	FALSE	Up
ENSMUSG00000053935	Atf7ip	TRUE	FALSE	FALSE	FALSE	FALSE	FALSE	Up
ENSMUSG00000053957	Gm12474	TRUE	FALSE	FALSE	FALSE	FALSE	FALSE	Up
ENSMUSG00000054051	Ercc6	TRUE	FALSE	FALSE	FALSE	FALSE	FALSE	Up
ENSMUSG00000054072	Iigp1	TRUE	FALSE	FALSE	FALSE	FALSE	FALSE	Up
ENSMUSG00000054150	Syne3	TRUE	FALSE	FALSE	FALSE	FALSE	FALSE	Down
ENSMUSG00000054400	Cklf	TRUE	FALSE	FALSE	FALSE	FALSE	FALSE	Up
ENSMUSG00000054428	Atpif1	TRUE	FALSE	FALSE	FALSE	FALSE	FALSE	Up
ENSMUSG00000054582	Pabpc1l	FALSE	FALSE	TRUE	FALSE	FALSE	FALSE	Up
ENSMUSG00000054612	Mgmt	TRUE	FALSE	FALSE	FALSE	FALSE	FALSE	Down
ENSMUSG00000054737	Zfp182	TRUE	FALSE	FALSE	FALSE	FALSE	FALSE	Up
ENSMUSG00000054823	Whsc1l1	TRUE	FALSE	FALSE	FALSE	FALSE	FALSE	Up
ENSMUSG00000054855	Rnd1	TRUE	FALSE	FALSE	FALSE	FALSE	FALSE	Down
ENSMUSG00000054892	Txk	TRUE	FALSE	FALSE	FALSE	FALSE	FALSE	Up
ENSMUSG00000055200	Sertad3	TRUE	FALSE	FALSE	FALSE	FALSE	FALSE	Up
ENSMUSG00000055407	Map6	TRUE	FALSE	FALSE	FALSE	FALSE	FALSE	Down
ENSMUSG00000055430	Nap1l5	TRUE	FALSE	FALSE	FALSE	FALSE	FALSE	Up
ENSMUSG00000055447	Cd47	TRUE	FALSE	FALSE	FALSE	FALSE	FALSE	Up
ENSMUSG00000055491	Pprc1	TRUE	FALSE	FALSE	FALSE	FALSE	FALSE	Down
ENSMUSG00000055612	Cdca7	TRUE	FALSE	FALSE	FALSE	FALSE	FALSE	Down
ENSMUSG00000055632	Hmcn2	TRUE	FALSE	FALSE	FALSE	FALSE	FALSE	Down
ENSMUSG00000055657	E030030I06Rik	TRUE	FALSE	FALSE	FALSE	FALSE	FALSE	Up
ENSMUSG00000055862	Izumo4	TRUE	FALSE	FALSE	FALSE	FALSE	FALSE	Up
ENSMUSG00000056019	Zfp709	TRUE	FALSE	FALSE	FALSE	FALSE	FALSE	Up
ENSMUSG00000056185	Snx32	TRUE	FALSE	FALSE	FALSE	FALSE	FALSE	Up
ENSMUSG00000056310	Tyw1	TRUE	FALSE	FALSE	FALSE	FALSE	FALSE	Down
ENSMUSG00000056394	Lig1	TRUE	FALSE	FALSE	FALSE	FALSE	FALSE	Down
ENSMUSG00000056537	Rlim	TRUE	FALSE	FALSE	FALSE	FALSE	FALSE	Up
ENSMUSG00000056602	Fry	TRUE	FALSE	FALSE	FALSE	FALSE	FALSE	Up
ENSMUSG00000056735	A930024E05Rik	TRUE	FALSE	FALSE	FALSE	FALSE	FALSE	Up
ENSMUSG00000056749	Nfil3	TRUE	FALSE	FALSE	FALSE	FALSE	FALSE	Down
ENSMUSG00000056849	Gm16415	FALSE	FALSE	TRUE	FALSE	FALSE	FALSE	Down
ENSMUSG00000057133	Chd6	TRUE	FALSE	FALSE	FALSE	FALSE	FALSE	Up
ENSMUSG00000057396	Zfp759	TRUE	FALSE	FALSE	FALSE	FALSE	FALSE	Up
ENSMUSG00000057421	Las1l	TRUE	FALSE	FALSE	FALSE	FALSE	FALSE	Down
ENSMUSG00000057554	Lgals8	TRUE	FALSE	FALSE	FALSE	FALSE	FALSE	Up
ENSMUSG00000057580	Gm10012	TRUE	FALSE	FALSE	FALSE	FALSE	FALSE	Up
ENSMUSG00000057637	Prdm2	TRUE	FALSE	FALSE	FALSE	FALSE	FALSE	Up
ENSMUSG00000057835	Zfp119a	TRUE	FALSE	FALSE	FALSE	FALSE	FALSE	Up
ENSMUSG00000057963	Itpk1	TRUE	FALSE	FALSE	FALSE	FALSE	FALSE	Down
ENSMUSG00000058174	Gm5148	TRUE	FALSE	FALSE	FALSE	FALSE	FALSE	Up
ENSMUSG00000058240	Cryzl1	TRUE	FALSE	FALSE	FALSE	FALSE	FALSE	Up
ENSMUSG00000058446	Znrf2	TRUE	FALSE	FALSE	FALSE	FALSE	FALSE	Up
ENSMUSG00000058706	0610030E20Rik	TRUE	FALSE	FALSE	FALSE	FALSE	FALSE	Up
ENSMUSG00000058748	Zfp958	TRUE	FALSE	FALSE	FALSE	FALSE	FALSE	Up
ENSMUSG00000059142	Zfp945	TRUE	FALSE	FALSE	FALSE	FALSE	FALSE	Up
ENSMUSG00000059248	Sept9	TRUE	FALSE	FALSE	FALSE	FALSE	FALSE	Down
ENSMUSG00000059336	Slc14a1	TRUE	FALSE	FALSE	FALSE	FALSE	FALSE	Up
ENSMUSG00000059343	Aldoart1	TRUE	FALSE	FALSE	FALSE	FALSE	FALSE	Down
ENSMUSG00000059409	Ppp2r5d	TRUE	FALSE	FALSE	FALSE	FALSE	FALSE	Down
ENSMUSG00000059423	Zfp933	TRUE	FALSE	FALSE	FALSE	FALSE	FALSE	Up
ENSMUSG00000059588	Calcrl	TRUE	FALSE	FALSE	FALSE	FALSE	FALSE	Up
ENSMUSG00000059714	Flot1	TRUE	FALSE	FALSE	FALSE	FALSE	FALSE	Down
ENSMUSG00000059824	Dbp	TRUE	FALSE	FALSE	FALSE	FALSE	FALSE	Up
ENSMUSG00000059835	Rpl13-ps3	FALSE	FALSE	TRUE	FALSE	FALSE	FALSE	Down
ENSMUSG00000059895	Ptp4a3	TRUE	FALSE	FALSE	FALSE	FALSE	FALSE	Down
ENSMUSG00000059970	Hspa2	TRUE	FALSE	FALSE	FALSE	FALSE	FALSE	Down
ENSMUSG00000060090	Rp2h	TRUE	FALSE	FALSE	FALSE	FALSE	FALSE	Up
ENSMUSG00000060147	Serpinb6a	TRUE	FALSE	FALSE	FALSE	FALSE	FALSE	Up
ENSMUSG00000060275	Nrg2	TRUE	FALSE	FALSE	FALSE	FALSE	FALSE	Up
ENSMUSG00000060393	Gm5580	TRUE	FALSE	FALSE	FALSE	FALSE	FALSE	Down
ENSMUSG00000060429	Sntb1	TRUE	FALSE	FALSE	FALSE	FALSE	FALSE	Up
ENSMUSG00000060586	H2-Eb1	TRUE	FALSE	FALSE	FALSE	FALSE	FALSE	Down
ENSMUSG00000060675	Pla2g16	TRUE	FALSE	FALSE	FALSE	FALSE	FALSE	Up
ENSMUSG00000061032	Rrp1	TRUE	FALSE	FALSE	FALSE	FALSE	FALSE	Down
ENSMUSG00000061186	Sfmbt2	TRUE	FALSE	FALSE	FALSE	FALSE	FALSE	Up
ENSMUSG00000061306	Slc38a10	TRUE	FALSE	FALSE	FALSE	FALSE	FALSE	Down
ENSMUSG00000061371	Zfp873	TRUE	FALSE	FALSE	FALSE	FALSE	FALSE	Up
ENSMUSG00000061577	Gpr114	TRUE	FALSE	FALSE	FALSE	FALSE	FALSE	Down
ENSMUSG00000061589	Dot1l	TRUE	FALSE	FALSE	FALSE	FALSE	FALSE	Down
ENSMUSG00000061755	Bod1l	TRUE	FALSE	FALSE	FALSE	FALSE	FALSE	Up
ENSMUSG00000062078	Qk	TRUE	FALSE	FALSE	FALSE	FALSE	FALSE	Up
ENSMUSG00000062110	Scfd2	TRUE	FALSE	FALSE	FALSE	FALSE	FALSE	Down
ENSMUSG00000062421	Arf2	TRUE	FALSE	FALSE	FALSE	FALSE	FALSE	Down
ENSMUSG00000062510	Nsl1	TRUE	FALSE	FALSE	FALSE	FALSE	FALSE	Down
ENSMUSG00000062519	Zfp398	TRUE	FALSE	FALSE	FALSE	FALSE	FALSE	Up
ENSMUSG00000062524	Ncr1	TRUE	FALSE	FALSE	FALSE	FALSE	FALSE	Up
ENSMUSG00000062604	Srpk2	TRUE	FALSE	FALSE	FALSE	FALSE	FALSE	Up
ENSMUSG00000062627	Mysm1	TRUE	FALSE	FALSE	FALSE	FALSE	FALSE	Up
ENSMUSG00000062743	Zfp677	TRUE	FALSE	FALSE	FALSE	FALSE	FALSE	Up
ENSMUSG00000062822	4833420G17Rik	TRUE	FALSE	FALSE	FALSE	FALSE	FALSE	Up
ENSMUSG00000062867	Impdh2	TRUE	FALSE	FALSE	FALSE	FALSE	FALSE	Down
ENSMUSG00000062901	Klhl24	TRUE	FALSE	FALSE	FALSE	FALSE	FALSE	Up
ENSMUSG00000062931	Zfp938	TRUE	FALSE	FALSE	FALSE	FALSE	FALSE	Up
ENSMUSG00000063077	Kif1b	TRUE	FALSE	FALSE	FALSE	FALSE	FALSE	Up
ENSMUSG00000063172	Hspb11	TRUE	FALSE	FALSE	FALSE	FALSE	FALSE	Up
ENSMUSG00000063229	Ldha	TRUE	FALSE	FALSE	FALSE	FALSE	FALSE	Down
ENSMUSG00000063354	Slc39a4	TRUE	FALSE	FALSE	FALSE	FALSE	FALSE	Down
ENSMUSG00000063524	Eno1	TRUE	FALSE	FALSE	FALSE	FALSE	FALSE	Down
ENSMUSG00000063646	Jakmip1	TRUE	FALSE	FALSE	FALSE	FALSE	FALSE	Up
ENSMUSG00000063785	Utp14a	TRUE	FALSE	FALSE	FALSE	FALSE	FALSE	Down
ENSMUSG00000063888	Rpl7l1	TRUE	FALSE	FALSE	FALSE	FALSE	FALSE	Down
ENSMUSG00000063894	Zkscan8	TRUE	FALSE	FALSE	FALSE	FALSE	FALSE	Up
ENSMUSG00000063952	Brpf3	TRUE	FALSE	FALSE	FALSE	FALSE	FALSE	Down
ENSMUSG00000064289	Tank	TRUE	FALSE	FALSE	FALSE	FALSE	FALSE	Up
ENSMUSG00000064337	mt-Rnr1	TRUE	FALSE	FALSE	FALSE	FALSE	FALSE	Up
ENSMUSG00000064341	mt-Nd1	TRUE	FALSE	FALSE	FALSE	FALSE	FALSE	Up
ENSMUSG00000064345	mt-Nd2	TRUE	FALSE	FALSE	FALSE	FALSE	FALSE	Up
ENSMUSG00000064363	mt-Nd4	TRUE	FALSE	FALSE	FALSE	FALSE	FALSE	Up
ENSMUSG00000064370	mt-Cytb	TRUE	FALSE	FALSE	FALSE	FALSE	FALSE	Up
ENSMUSG00000064373	Sepp1	TRUE	FALSE	FALSE	FALSE	FALSE	FALSE	Up
ENSMUSG00000064999	Gm26035	TRUE	FALSE	FALSE	FALSE	FALSE	FALSE	Up
ENSMUSG00000065037	Rn7sk	TRUE	FALSE	FALSE	FALSE	FALSE	FALSE	Up
ENSMUSG00000066148	Prpf4	TRUE	FALSE	FALSE	FALSE	FALSE	FALSE	Down
ENSMUSG00000066357	Wdr6	TRUE	FALSE	FALSE	FALSE	FALSE	FALSE	Down
ENSMUSG00000066406	Akap13	TRUE	FALSE	FALSE	FALSE	FALSE	FALSE	Up
ENSMUSG00000066415	Msl2	TRUE	FALSE	FALSE	FALSE	FALSE	FALSE	Up
ENSMUSG00000066880	Zfp617	TRUE	FALSE	FALSE	FALSE	FALSE	FALSE	Up
[truncated: 409 more rows]
