# Supplementary material for: The Regulatory T Cell Lineage Factor Foxp3 Regulates Gene Expression through Several Distinct Mechanisms Mostly Independent of Direct DNA Binding
Source: PLoS Genet. 2015 Jun 24;11(6):e1005251. doi: 10.1371/journal.pgen.1005251 (PMC4480970; doi:10.1371/journal.pgen.1005251)
Supplement: S3 Table — (XLSX) [file pgen.1005251.s012.xlsx]

## Sheet: all Foxp3-regulated genes
GO_term	p_value	Immunology related
cellular metabolic process	6.56362e-56	No
metabolic process	7.28996e-55	No
organic substance metabolic process	1.59916e-52	No
primary metabolic process	1.15263e-49	No
cellular process	1.37538e-46	No
cellular macromolecule metabolic process	5.3151e-42	No
macromolecule metabolic process	3.26573e-41	No
nitrogen compound metabolic process	5.95644e-33	No
positive regulation of biological process	3.80907e-32	No
cellular nitrogen compound metabolic process	4.7647e-31	No
heterocycle metabolic process	3.24247e-29	No
regulation of metabolic process	3.56889e-29	No
nucleobase-containing compound metabolic process	1.88153e-27	No
regulation of macromolecule metabolic process	1.99741e-27	No
cellular aromatic compound metabolic process	2.09503e-27	No
regulation of cellular metabolic process	3.7074e-27	No
organic cyclic compound metabolic process	4.19687e-27	No
positive regulation of cellular process	8.27108e-27	No
regulation of primary metabolic process	1.28537e-26	No
cellular component organization or biogenesis	4.73407e-25	No
single-organism metabolic process	7.64694e-25	No
regulation of gene expression	1.53493e-23	No
negative regulation of biological process	9.14072e-23	No
cellular biosynthetic process	3.82881e-22	No
cellular component organization	4.17939e-22	No
negative regulation of cellular process	4.40252e-22	No
positive regulation of metabolic process	6.83102e-22	No
nucleic acid metabolic process	8.63555e-22	No
regulation of macromolecule biosynthetic process	9.00227e-22	No
regulation of RNA metabolic process	9.13008e-22	No
organic substance biosynthetic process	1.63689e-21	No
single-organism process	1.73638e-21	No
regulation of cellular macromolecule biosynthetic process	2.24229e-21	No
biosynthetic process	2.27226e-21	No
regulation of nitrogen compound metabolic process	7.13415e-21	No
biological regulation	7.32882e-21	No
regulation of cellular biosynthetic process	7.35917e-21	No
regulation of nucleobase-containing compound metabolic process	1.37968e-20	No
regulation of RNA biosynthetic process	1.82701e-20	No
regulation of transcription, DNA-templated	2.78064e-20	No
regulation of nucleic acid-templated transcription	3.94685e-20	No
positive regulation of macromolecule metabolic process	5.5925e-20	No
regulation of biosynthetic process	7.18774e-20	No
regulation of biological process	9.4023e-20	No
single-organism cellular process	4.125e-19	No
cellular protein metabolic process	5.81294e-19	No
regulation of response to stimulus	8.45493e-19	No
organelle organization	4.28087e-18	No
protein metabolic process	1.01374e-17	No
regulation of cellular process	5.63888e-17	No
cellular nitrogen compound biosynthetic process	6.21603e-17	No
response to stress	1.27125e-16	No
aromatic compound biosynthetic process	1.44091e-16	No
heterocycle biosynthetic process	1.60542e-16	No
positive regulation of cellular metabolic process	1.98933e-16	No
RNA metabolic process	2.90631e-16	No
macromolecule biosynthetic process	1.38001e-15	No
cellular macromolecule biosynthetic process	2.94011e-15	No
positive regulation of gene expression	3.79571e-15	No
macromolecule modification	4.8999e-15	No
gene expression	5.75996e-15	No
nucleobase-containing compound biosynthetic process	8.24278e-15	No
organic cyclic compound biosynthetic process	1.09208e-14	No
cellular protein modification process	1.92872e-14	No
protein modification process	1.92872e-14	No
positive regulation of macromolecule biosynthetic process	2.24738e-14	No
regulation of multicellular organismal process	5.31999e-14	No
phosphorus metabolic process	8.56033e-14	No
immune system process	2.04866e-13	No
phosphate-containing compound metabolic process	2.27036e-13	No
positive regulation of nucleobase-containing compound metabolic process	2.55405e-13	No
positive regulation of nitrogen compound metabolic process	2.5763e-13	No
positive regulation of cellular biosynthetic process	3.67212e-13	No
positive regulation of biosynthetic process	6.67211e-13	No
biological_process	8.17599e-13	No
positive regulation of RNA metabolic process	1.01544e-12	No
single-organism organelle organization	1.63024e-12	No
positive regulation of response to stimulus	4.96127e-12	No
positive regulation of nucleic acid-templated transcription	5.81502e-12	No
positive regulation of transcription, DNA-templated	5.81502e-12	No
positive regulation of RNA biosynthetic process	6.82353e-12	No
regulation of developmental process	7.55338e-12	No
RNA biosynthetic process	1.5421e-11	No
nucleic acid-templated transcription	1.71104e-11	No
macromolecular complex subunit organization	2.35782e-11	No
single-organism developmental process	2.74751e-11	No
transcription, DNA-templated	2.75905e-11	No
developmental process	3.07396e-11	No
cellular response to stress	6.13667e-11	No
regulation of cell proliferation	3.17346e-10	No
regulation of cellular component organization	7.24481e-10	No
regulation of protein metabolic process	7.77853e-10	No
multicellular organismal development	8.38373e-10	No
regulation of transcription from RNA polymerase II promoter	9.16072e-10	No
anatomical structure development	1.37412e-09	No
regulation of immune system process	1.46246e-09	No
regulation of molecular function	1.5305e-09	No
negative regulation of metabolic process	1.67442e-09	No
regulation of cell death	1.78223e-09	No
negative regulation of macromolecule metabolic process	3.30776e-09	No
regulation of cell communication	3.44613e-09	No
regulation of programmed cell death	5.8732e-09	Yes
death	6.48564e-09	No
regulation of apoptotic process	6.61082e-09	No
regulation of cell activation	6.8582e-09	No
regulation of cell differentiation	1.15598e-08	No
cellular component biogenesis	1.29963e-08	No
regulation of signal transduction	1.33713e-08	No
cell death	1.4719e-08	No
regulation of multicellular organismal development	1.49061e-08	No
regulation of organelle organization	2.18499e-08	No
negative regulation of cellular metabolic process	2.2663e-08	No
system development	2.95368e-08	No
regulation of response to stress	3.04224e-08	No
programmed cell death	3.88123e-08	Yes
cell differentiation	4.17073e-08	No
regulation of cellular protein metabolic process	4.72415e-08	No
regulation of signaling	8.48167e-08	No
cellular developmental process	1.31652e-07	No
localization	1.66502e-07	No
cellular response to chemical stimulus	2.37921e-07	No
regulation of response to external stimulus	2.47249e-07	No
apoptotic process	2.69402e-07	No
regulation of lymphocyte activation	3.82323e-07	Yes
positive regulation of immune system process	4.09076e-07	No
small molecule metabolic process	4.25755e-07	No
negative regulation of gene expression	4.77316e-07	No
intracellular signal transduction	8.28912e-07	No
response to organic substance	8.41662e-07	No
chromatin modification	8.75168e-07	No
phosphorylation	8.89034e-07	No
positive regulation of multicellular organismal process	9.23626e-07	No
regulation of localization	9.40345e-07	No
regulation of leukocyte activation	1.01749e-06	Yes
covalent chromatin modification	1.18949e-06	No
response to external stimulus	1.22281e-06	No
DNA metabolic process	1.4959e-06	No
histone modification	1.98676e-06	No
single-organism biosynthetic process	2.23021e-06	No
chromosome organization	3.19227e-06	No
leukocyte activation	3.28603e-06	Yes
cellular component assembly	3.3659e-06	No
organonitrogen compound metabolic process	4.51192e-06	No
regulation of response to wounding	4.51718e-06	No
negative regulation of cell activation	4.646e-06	No
positive regulation of protein metabolic process	5.00206e-06	No
regulation of intracellular signal transduction	5.76623e-06	No
positive regulation of developmental process	6.43354e-06	No
cellular response to organic substance	6.66502e-06	No
positive regulation of cellular component organization	6.92656e-06	No
negative regulation of cell death	1.05372e-05	No
regulation of protein modification process	1.15817e-05	No
negative regulation of macromolecule biosynthetic process	1.17271e-05	No
catabolic process	1.29534e-05	No
positive regulation of transcription from RNA polymerase II promoter	1.36014e-05	No
positive regulation of cell communication	1.43047e-05	No
cell activation	1.51531e-05	No
regulation of lymphocyte proliferation	1.60297e-05	Yes
organophosphate metabolic process	1.63813e-05	No
lymphocyte activation	1.69659e-05	Yes
regulation of mononuclear cell proliferation	1.89904e-05	No
immune system development	1.9708e-05	No
regulation of cell adhesion	2.1259e-05	Yes
negative regulation of lymphocyte activation	2.64037e-05	Yes
negative regulation of leukocyte activation	3.06164e-05	Yes
negative regulation of biosynthetic process	3.33098e-05	No
positive regulation of molecular function	3.81365e-05	No
cellular response to DNA damage stimulus	4.39284e-05	No
negative regulation of RNA metabolic process	4.52463e-05	No
macromolecular complex assembly	4.6666e-05	No
negative regulation of transcription, DNA-templated	4.72878e-05	No
cellular catabolic process	4.89651e-05	No
negative regulation of apoptotic process	5.02652e-05	No
regulation of leukocyte proliferation	5.09412e-05	Yes
negative regulation of cell adhesion	5.59774e-05	Yes
positive regulation of cell activation	6.00596e-05	No
hematopoietic or lymphoid organ development	6.53885e-05	Yes
negative regulation of programmed cell death	6.59707e-05	Yes
positive regulation of signal transduction	6.69527e-05	No
immune response	6.92395e-05	No
peptidyl-amino acid modification	6.96042e-05	No
negative regulation of homotypic cell-cell adhesion	8.73496e-05	Yes
hemopoiesis	9.34188e-05	No
negative regulation of RNA biosynthetic process	9.55424e-05	No
negative regulation of cell-cell adhesion	9.7048e-05	Yes
positive regulation of cell differentiation	0.000113568	No
negative regulation of nucleic acid-templated transcription	0.000115104	No
negative regulation of nitrogen compound metabolic process	0.000147944	No
negative regulation of immune system process	0.000150429	No
response to biotic stimulus	0.000151262	No
regulation of homotypic cell-cell adhesion	0.000155771	Yes
regulation of catalytic activity	0.000156554	No
regulation of protein localization	0.000158259	No
chromatin organization	0.000167298	No
regulation of cell-cell adhesion	0.000172765	Yes
negative regulation of cellular biosynthetic process	0.000184131	No
positive regulation of organelle organization	0.000191828	No
negative regulation of cellular macromolecule biosynthetic process	0.00019592	No
regulation of cytokine production	0.000195952	Yes
positive regulation of cellular protein metabolic process	0.000219137	No
negative regulation of leukocyte cell-cell adhesion	0.000221501	Yes
positive regulation of signaling	0.000270605	No
regulation of transferase activity	0.000301118	No
multi-organism process	0.000302297	No
positive regulation of response to external stimulus	0.000322787	No
regulation of cell cycle	0.000349006	No
protein complex assembly	0.000473884	No
regulation of T cell activation	0.000537558	Yes
protein complex biogenesis	0.000537921	No
regulation of leukocyte cell-cell adhesion	0.000624035	Yes
carbohydrate derivative metabolic process	0.000629202	No
negative regulation of nucleobase-containing compound metabolic process	0.000673583	No
negative regulation of T cell activation	0.000710071	Yes
regulation of cellular component movement	0.000766216	No
regulation of biological quality	0.000875819	No
response to other organism	0.000883977	No
response to external biotic stimulus	0.000883977	No
cell cycle	0.000929288	No
negative regulation of cell proliferation	0.00112116	No
negative regulation of developmental process	0.00120007	No
regulation of locomotion	0.0012931	No
positive regulation of leukocyte activation	0.00131846	Yes
response to stimulus	0.00139112	No
protein phosphorylation	0.00151241	No
regulation of cell motility	0.00156473	No
positive regulation of lymphocyte activation	0.00157792	Yes
regulation of immune response	0.00160083	No
protein complex subunit organization	0.00165176	No
establishment of localization	0.00171628	No
macromolecule localization	0.00184373	No
organic substance catabolic process	0.00195313	No
regulation of sequence-specific DNA binding transcription factor activity	0.00199448	No
positive regulation of cell death	0.0020684	No
regulation of catabolic process	0.00211493	No
organ development	0.00225412	No
leukocyte aggregation	0.00244825	Yes
positive regulation of intracellular signal transduction	0.00253054	No
negative regulation of response to stimulus	0.00263567	No
regulation of defense response	0.00272968	No
lymphocyte aggregation	0.00278343	Yes
cellular localization	0.00278525	No
leukocyte cell-cell adhesion	0.0029294	Yes
leukocyte differentiation	0.00308379	Yes
regulation of inflammatory response	0.00316018	Yes
nucleoside phosphate metabolic process	0.00329542	No
transport	0.0033647	No
negative regulation of multicellular organismal process	0.00346588	No
positive regulation of cell proliferation	0.00398031	No
regulation of kinase activity	0.00400482	No
positive regulation of cellular component movement	0.00406255	No
positive regulation of apoptotic process	0.00456764	No
T cell activation	0.00510116	Yes
T cell aggregation	0.00510116	Yes
nucleotide metabolic process	0.00539921	No
regulation of protein kinase activity	0.00582372	No
macromolecule catabolic process	0.00593638	No
nucleobase-containing small molecule metabolic process	0.00615401	No
regulation of cell migration	0.00661338	No
positive regulation of programmed cell death	0.00663295	Yes
regulation of cellular catabolic process	0.0066632	No
regulation of cellular component biogenesis	0.00690185	No
positive regulation of locomotion	0.00701329	No
regulation of autophagy	0.00742018	No
defense response	0.00846308	No
regulation of transport	0.00892991	No
regulation of phosphorylation	0.0092161	No
positive regulation of cell adhesion	0.00982235	Yes
positive regulation of cell migration	0.00986637	No

## Sheet: delta-ProR
GO_term	p_value	Immunology related
metabolic process	2.44336e-51	No
cellular metabolic process	9.08189e-51	No
organic substance metabolic process	2.50472e-49	No
primary metabolic process	1.7452e-47	No
cellular process	4.48882e-44	No
cellular macromolecule metabolic process	1.20251e-40	No
macromolecule metabolic process	1.33914e-40	No
positive regulation of biological process	1.35239e-32	No
nitrogen compound metabolic process	1.05119e-31	No
cellular nitrogen compound metabolic process	3.90121e-30	No
heterocycle metabolic process	2.51782e-28	No
regulation of metabolic process	3.21845e-28	No
nucleobase-containing compound metabolic process	5.51936e-27	No
regulation of macromolecule metabolic process	6.19794e-27	No
cellular aromatic compound metabolic process	7.95551e-27	No
organic cyclic compound metabolic process	1.87341e-26	No
positive regulation of cellular process	2.98402e-26	No
regulation of primary metabolic process	5.4106e-26	No
regulation of cellular metabolic process	9.28529e-26	No
cellular component organization or biogenesis	3.80752e-24	No
positive regulation of metabolic process	5.01659e-22	No
regulation of gene expression	8.28747e-22	No
single-organism metabolic process	2.52774e-21	No
cellular component organization	2.6812e-21	No
nucleic acid metabolic process	2.71486e-21	No
regulation of RNA metabolic process	1.25791e-20	No
positive regulation of macromolecule metabolic process	1.40661e-20	No
regulation of macromolecule biosynthetic process	1.43339e-20	No
single-organism process	1.62692e-20	No
negative regulation of biological process	2.2621e-20	No
cellular biosynthetic process	2.50993e-20	No
organic substance biosynthetic process	6.35186e-20	No
negative regulation of cellular process	7.17761e-20	No
regulation of cellular macromolecule biosynthetic process	7.21628e-20	No
biosynthetic process	1.06979e-19	No
regulation of nucleobase-containing compound metabolic process	1.37917e-19	No
regulation of nitrogen compound metabolic process	1.58784e-19	No
regulation of cellular biosynthetic process	1.75757e-19	No
biological regulation	1.81575e-19	No
regulation of RNA biosynthetic process	2.44939e-19	No
regulation of transcription, DNA-templated	4.2277e-19	No
regulation of nucleic acid-templated transcription	5.56233e-19	No
regulation of biological process	8.26262e-19	No
regulation of biosynthetic process	1.19517e-18	No
cellular protein metabolic process	3.81175e-18	No
organelle organization	6.03501e-18	No
regulation of response to stimulus	9.36459e-18	No
protein metabolic process	1.1716e-17	No
single-organism cellular process	1.33559e-17	No
cellular nitrogen compound biosynthetic process	3.90287e-17	No
aromatic compound biosynthetic process	7.38053e-17	No
heterocycle biosynthetic process	8.6056e-17	No
positive regulation of cellular metabolic process	4.01712e-16	No
regulation of cellular process	1.08152e-15	No
organic cyclic compound biosynthetic process	4.01692e-15	No
nucleobase-containing compound biosynthetic process	4.13671e-15	No
response to stress	4.14993e-15	No
RNA metabolic process	4.23962e-15	No
biological_process	6.27879e-15	No
positive regulation of gene expression	1.04342e-14	No
cellular macromolecule biosynthetic process	1.14215e-14	No
macromolecule modification	1.29797e-14	No
macromolecule biosynthetic process	1.40798e-14	No
protein modification process	5.50356e-14	No
cellular protein modification process	5.50356e-14	No
gene expression	8.52237e-14	No
positive regulation of macromolecule biosynthetic process	8.73506e-14	No
regulation of multicellular organismal process	2.49514e-13	No
immune system process	5.04642e-13	No
positive regulation of nucleobase-containing compound metabolic process	7.70142e-13	No
phosphorus metabolic process	2.10994e-12	No
positive regulation of nitrogen compound metabolic process	2.2608e-12	No
positive regulation of RNA metabolic process	2.79915e-12	No
positive regulation of cellular biosynthetic process	4.47795e-12	No
positive regulation of biosynthetic process	6.60293e-12	No
phosphate-containing compound metabolic process	7.55648e-12	No
RNA biosynthetic process	1.13662e-11	No
transcription, DNA-templated	1.23796e-11	No
nucleic acid-templated transcription	1.31476e-11	No
single-organism organelle organization	1.32288e-11	No
positive regulation of transcription, DNA-templated	2.24913e-11	No
positive regulation of nucleic acid-templated transcription	2.24913e-11	No
positive regulation of RNA biosynthetic process	2.61262e-11	No
regulation of developmental process	3.23999e-11	No
single-organism developmental process	4.80742e-11	No
positive regulation of response to stimulus	4.81902e-11	No
developmental process	4.97575e-11	No
macromolecular complex subunit organization	6.36157e-11	No
cellular response to stress	8.36069e-11	No
regulation of protein metabolic process	1.93283e-10	No
regulation of cell proliferation	7.02222e-10	No
multicellular organismal development	7.079e-10	No
anatomical structure development	1.34397e-09	No
regulation of immune system process	2.01236e-09	No
negative regulation of metabolic process	4.26834e-09	No
regulation of transcription from RNA polymerase II promoter	4.4345e-09	No
negative regulation of macromolecule metabolic process	4.92751e-09	No
regulation of molecular function	5.07389e-09	No
regulation of cell activation	5.6326e-09	No
regulation of cellular component organization	6.39388e-09	No
regulation of organelle organization	1.97459e-08	No
regulation of cell communication	1.97895e-08	No
regulation of cellular protein metabolic process	2.1031e-08	No
regulation of signal transduction	2.88889e-08	No
regulation of cell differentiation	2.91561e-08	No
negative regulation of cellular metabolic process	3.94515e-08	No
system development	3.97229e-08	No
regulation of multicellular organismal development	4.22271e-08	No
cellular response to chemical stimulus	5.14361e-08	No
cellular component biogenesis	7.66729e-08	No
death	7.74542e-08	No
regulation of response to stress	1.28054e-07	No
cell death	1.83436e-07	No
cell differentiation	1.86923e-07	No
negative regulation of gene expression	3.10183e-07	No
regulation of signaling	3.35094e-07	No
regulation of lymphocyte activation	3.37541e-07	Yes
localization	4.38071e-07	No
cellular developmental process	5.11167e-07	No
response to organic substance	6.05646e-07	No
positive regulation of protein metabolic process	6.08179e-07	No
programmed cell death	6.2968e-07	Yes
regulation of response to external stimulus	6.98354e-07	No
leukocyte activation	1.28959e-06	Yes
regulation of leukocyte activation	1.34072e-06	Yes
DNA metabolic process	1.35356e-06	No
regulation of cell death	1.64144e-06	No
positive regulation of immune system process	1.71498e-06	No
regulation of programmed cell death	1.97253e-06	Yes
chromatin modification	2.27177e-06	No
phosphorylation	2.38231e-06	No
regulation of apoptotic process	2.44345e-06	No
intracellular signal transduction	2.72817e-06	No
positive regulation of multicellular organismal process	3.24485e-06	No
cellular response to organic substance	3.38451e-06	No
negative regulation of cell activation	3.55994e-06	No
chromosome organization	3.77397e-06	No
regulation of localization	4.13551e-06	No
apoptotic process	5.09279e-06	No
small molecule metabolic process	5.3414e-06	No
regulation of protein modification process	5.80318e-06	No
negative regulation of macromolecule biosynthetic process	6.97155e-06	No
cellular component assembly	1.07671e-05	No
response to external stimulus	1.26222e-05	No
lymphocyte activation	1.31445e-05	Yes
positive regulation of developmental process	1.49785e-05	No
negative regulation of biosynthetic process	1.5005e-05	No
cellular response to DNA damage stimulus	1.62225e-05	No
cell activation	1.65758e-05	No
regulation of response to wounding	1.99322e-05	No
positive regulation of cellular component organization	2.01278e-05	No
covalent chromatin modification	2.01613e-05	No
regulation of lymphocyte proliferation	2.64858e-05	Yes
positive regulation of molecular function	2.78556e-05	No
single-organism biosynthetic process	2.80898e-05	No
negative regulation of leukocyte activation	3.0529e-05	Yes
regulation of mononuclear cell proliferation	3.10942e-05	No
response to biotic stimulus	3.15243e-05	No
positive regulation of transcription from RNA polymerase II promoter	3.19861e-05	No
regulation of intracellular signal transduction	3.24181e-05	No
immune system development	3.35704e-05	No
organonitrogen compound metabolic process	3.43754e-05	No
negative regulation of lymphocyte activation	3.43958e-05	Yes
histone modification	3.46969e-05	No
negative regulation of transcription, DNA-templated	4.22266e-05	No
peptidyl-amino acid modification	4.41845e-05	No
negative regulation of RNA metabolic process	4.94743e-05	No
positive regulation of cell communication	5.85201e-05	No
positive regulation of cellular protein metabolic process	5.89637e-05	No
negative regulation of cellular biosynthetic process	6.07844e-05	No
negative regulation of RNA biosynthetic process	7.6038e-05	No
regulation of cytokine production	7.70221e-05	Yes
regulation of leukocyte proliferation	7.91472e-05	Yes
immune response	8.05616e-05	No
macromolecular complex assembly	9.22414e-05	No
negative regulation of nitrogen compound metabolic process	9.28564e-05	No
negative regulation of nucleic acid-templated transcription	9.93362e-05	No
negative regulation of cellular macromolecule biosynthetic process	0.000104308	No
catabolic process	0.000120631	No
hematopoietic or lymphoid organ development	0.00013647	Yes
positive regulation of organelle organization	0.000137849	No
negative regulation of homotypic cell-cell adhesion	0.000156525	Yes
regulation of catalytic activity	0.000202713	No
regulation of cell cycle	0.000215615	No
positive regulation of signal transduction	0.000224694	No
response to other organism	0.0002458	No
response to external biotic stimulus	0.0002458	No
chromatin organization	0.000249513	No
hemopoiesis	0.000282832	No
regulation of homotypic cell-cell adhesion	0.000349342	Yes
positive regulation of cell activation	0.000368531	No
organophosphate metabolic process	0.000439138	No
regulation of transferase activity	0.000440628	No
positive regulation of cell differentiation	0.000445364	No
negative regulation of cell death	0.000509035	No
negative regulation of nucleobase-containing compound metabolic process	0.000513871	No
cellular catabolic process	0.000539936	No
regulation of cell adhesion	0.000561844	Yes
multi-organism process	0.000607358	No
negative regulation of immune system process	0.00061549	No
protein phosphorylation	0.000708452	No
cell cycle	0.000743361	No
protein complex assembly	0.000785283	No
positive regulation of response to external stimulus	0.000867842	No
protein complex biogenesis	0.000884706	No
negative regulation of cell-cell adhesion	0.001002	Yes
positive regulation of signaling	0.00116363	No
organ development	0.00118234	No
regulation of catabolic process	0.00126321	No
negative regulation of apoptotic process	0.00133629	No
regulation of T cell activation	0.00150467	Yes
response to stimulus	0.00153065	No
establishment of localization	0.00153465	No
negative regulation of programmed cell death	0.00159222	Yes
negative regulation of leukocyte cell-cell adhesion	0.00166696	Yes
negative regulation of T cell activation	0.00168253	Yes
leukocyte differentiation	0.0018376	Yes
regulation of cellular catabolic process	0.00185752	No
regulation of protein localization	0.0020442	No
protein complex subunit organization	0.00205962	No
leukocyte aggregation	0.00238136	Yes
response to oxygen-containing compound	0.00260634	No
organic substance catabolic process	0.00283273	No
lymphocyte aggregation	0.00287559	Yes
transport	0.00302896	No
nucleoside phosphate metabolic process	0.00322748	No
negative regulation of cell proliferation	0.00330584	No
negative regulation of cell adhesion	0.00330742	Yes
macromolecule catabolic process	0.00370541	No
regulation of leukocyte cell-cell adhesion	0.00389609	Yes
regulation of autophagy	0.00391832	No
nucleobase-containing small molecule metabolic process	0.00447458	No
regulation of biological quality	0.00447754	No
regulation of kinase activity	0.00481146	No
regulation of sequence-specific DNA binding transcription factor activity	0.00489664	No
regulation of cell-cell adhesion	0.0049471	Yes
leukocyte cell-cell adhesion	0.00541247	Yes
carbohydrate derivative metabolic process	0.00541309	No
T cell aggregation	0.00548636	Yes
T cell activation	0.00548636	Yes
nucleotide metabolic process	0.00581963	No
positive regulation of lymphocyte activation	0.00607104	Yes
regulation of cellular component movement	0.00609475	No
positive regulation of protein modification process	0.00621453	No
cell cycle process	0.00647672	No
cellular localization	0.00665416	No
regulation of immune response	0.00686681	No
macromolecule localization	0.00697316	No
protein catabolic process	0.00711335	No
negative regulation of developmental process	0.00717782	No
regulation of B cell activation	0.00732877	Yes
lymphocyte differentiation	0.00802351	Yes
regulation of inflammatory response	0.00831488	Yes
regulation of defense response	0.00866877	No
positive regulation of leukocyte activation	0.00899161	Yes
regulation of protein kinase activity	0.00920301	No
regulation of transport	0.00921448	No

## Sheet: delta-FKH
GO_term	p_value	Immunology related
positive regulation of biological process	3.2871e-14	No
regulation of response to stimulus	3.37627e-12	No
regulation of multicellular organismal process	8.69454e-11	No
cellular process	1.36449e-09	No
positive regulation of cellular process	1.72695e-09	No
regulation of lymphocyte activation	2.62988e-09	Yes
biological regulation	5.40106e-09	No
regulation of cell activation	1.30617e-08	No
regulation of biological process	1.42025e-08	No
positive regulation of response to stimulus	1.4762e-08	No
regulation of immune system process	3.51502e-08	No
regulation of leukocyte activation	3.6946e-08	Yes
negative regulation of biological process	3.92943e-08	No
single-organism cellular process	6.27761e-08	No
negative regulation of cellular process	7.21873e-08	No
regulation of cell proliferation	7.59095e-08	No
regulation of developmental process	8.10233e-08	No
regulation of lymphocyte proliferation	1.21453e-07	Yes
regulation of mononuclear cell proliferation	1.35296e-07	No
negative regulation of lymphocyte activation	1.69621e-07	Yes
negative regulation of cell activation	1.77802e-07	No
negative regulation of leukocyte activation	2.37417e-07	Yes
regulation of leukocyte proliferation	2.54759e-07	Yes
regulation of cell communication	4.98879e-07	No
regulation of multicellular organismal development	7.89054e-07	No
regulation of signaling	9.65264e-07	No
regulation of cellular process	1.02658e-06	No
single-organism process	1.48186e-06	No
negative regulation of multicellular organismal process	1.58527e-06	No
regulation of cell-cell adhesion	1.83048e-06	Yes
regulation of signal transduction	2.36356e-06	No
regulation of leukocyte cell-cell adhesion	2.55199e-06	Yes
regulation of cell adhesion	2.61397e-06	Yes
negative regulation of leukocyte cell-cell adhesion	3.44398e-06	Yes
negative regulation of developmental process	6.36278e-06	No
regulation of T cell activation	7.17542e-06	Yes
multicellular organismal development	7.88121e-06	No
regulation of cell differentiation	8.96486e-06	No
negative regulation of T cell activation	1.26483e-05	Yes
anatomical structure development	1.44621e-05	No
system development	1.48181e-05	No
negative regulation of immune system process	1.80626e-05	No
regulation of homotypic cell-cell adhesion	2.98891e-05	Yes
positive regulation of immune system process	3.63919e-05	No
negative regulation of homotypic cell-cell adhesion	8.04867e-05	Yes
immune system process	8.9673e-05	No
negative regulation of cell-cell adhesion	9.20487e-05	Yes
single-organism developmental process	0.000112218	No
positive regulation of cell communication	0.000146625	No
developmental process	0.000153271	No
negative regulation of response to stimulus	0.000153627	No
positive regulation of signal transduction	0.000204209	No
positive regulation of metabolic process	0.000263153	No
regulation of metabolic process	0.000279106	No
positive regulation of signaling	0.000291099	No
negative regulation of cell adhesion	0.000294587	Yes
regulation of intracellular signal transduction	0.000310108	No
regulation of molecular function	0.00031605	No
negative regulation of cell proliferation	0.00031887	No
regulation of cell death	0.000375316	No
regulation of vasculature development	0.000429243	No
regulation of T cell proliferation	0.000488565	Yes
regulation of response to external stimulus	0.000678661	No
phosphorus metabolic process	0.000803773	No
regulation of cytokine production	0.000903977	Yes
negative regulation of cell differentiation	0.00133466	No
metabolic process	0.00142083	No
regulation of phosphorylation	0.00153626	No
regulation of apoptotic process	0.00158181	No
positive regulation of intracellular signal transduction	0.001938	No
positive regulation of cell activation	0.00198285	No
regulation of kinase activity	0.002208	No
regulation of programmed cell death	0.00227959	Yes
positive regulation of gene expression	0.00258164	No
regulation of B cell proliferation	0.00271339	Yes
blood vessel morphogenesis	0.00295339	No
phosphorylation	0.00314141	No
regulation of angiogenesis	0.00345157	No
positive regulation of lymphocyte activation	0.00345157	Yes
regulation of lymphocyte differentiation	0.00395371	Yes
negative regulation of signal transduction	0.00424598	No
positive regulation of leukocyte activation	0.00434657	Yes
positive regulation of macromolecule metabolic process	0.00471635	No
negative regulation of mononuclear cell proliferation	0.0049272	No
negative regulation of lymphocyte proliferation	0.0049272	Yes
regulation of leukocyte differentiation	0.00494533	Yes
regulation of transferase activity	0.00503161	No
vasculature development	0.00506533	No
regulation of cellular metabolic process	0.00530369	No
blood vessel development	0.00576534	No
negative regulation of cell communication	0.00614793	No
positive regulation of cellular metabolic process	0.00622289	No
organ development	0.00663466	No
phosphate-containing compound metabolic process	0.00683638	No
negative regulation of leukocyte proliferation	0.00749747	Yes
regulation of anatomical structure morphogenesis	0.00769978	No
regulation of protein phosphorylation	0.00782035	No
regulation of phosphate metabolic process	0.00896966	No
regulation of phosphorus metabolic process	0.00998731	No

## Sheet: delta-FKHnls
GO_term	p_value	Immunology related
positive regulation of biological process	1.0706e-11	No
cellular process	2.17453e-10	No
positive regulation of cellular process	2.35077e-10	No
single-organism cellular process	5.78567e-10	No
single-organism process	3.03996e-09	No
regulation of multicellular organismal process	8.9269e-09	No
system development	1.35452e-08	No
biological regulation	1.53524e-08	No
regulation of response to stimulus	1.63262e-08	No
regulation of cell adhesion	1.94023e-08	Yes
multicellular organismal development	6.89199e-08	No
regulation of cell activation	1.04783e-07	No
anatomical structure development	1.10846e-07	No
regulation of developmental process	1.36244e-07	No
negative regulation of biological process	2.26207e-07	No
negative regulation of cell activation	2.42686e-07	No
single-organism developmental process	3.10604e-07	No
negative regulation of leukocyte activation	4.28263e-07	Yes
developmental process	4.31584e-07	No
negative regulation of lymphocyte activation	4.34904e-07	Yes
regulation of biological process	6.75575e-07	No
regulation of multicellular organismal development	1.05394e-06	No
negative regulation of cell adhesion	1.17187e-06	Yes
regulation of cell death	1.68234e-06	No
negative regulation of leukocyte cell-cell adhesion	1.70232e-06	Yes
regulation of lymphocyte activation	2.0136e-06	Yes
regulation of cell-cell adhesion	2.0136e-06	Yes
regulation of cell proliferation	2.0147e-06	No
negative regulation of cellular process	3.35485e-06	No
negative regulation of cell-cell adhesion	3.7255e-06	Yes
immune system process	4.15092e-06	No
regulation of lymphocyte proliferation	5.32788e-06	Yes
cell differentiation	5.58985e-06	No
regulation of mononuclear cell proliferation	5.82303e-06	No
regulation of cellular process	6.48724e-06	No
negative regulation of T cell activation	7.71972e-06	Yes
regulation of cell differentiation	8.26125e-06	No
positive regulation of response to stimulus	9.56498e-06	No
regulation of cell communication	9.57075e-06	No
regulation of leukocyte proliferation	9.80528e-06	Yes
regulation of leukocyte activation	1.10099e-05	Yes
cellular developmental process	1.33687e-05	No
regulation of apoptotic process	1.54968e-05	No
negative regulation of immune system process	1.64249e-05	No
regulation of signaling	1.95427e-05	No
cellular response to organic substance	2.16083e-05	No
regulation of programmed cell death	2.28685e-05	Yes
negative regulation of homotypic cell-cell adhesion	4.44594e-05	Yes
regulation of leukocyte cell-cell adhesion	4.68999e-05	Yes
regulation of immune system process	6.26715e-05	No
negative regulation of developmental process	8.28433e-05	No
negative regulation of multicellular organismal process	8.43422e-05	No
response to stimulus	8.65365e-05	No
response to external stimulus	8.94874e-05	No
positive regulation of metabolic process	9.27644e-05	No
regulation of homotypic cell-cell adhesion	9.28837e-05	Yes
positive regulation of gene expression	9.50654e-05	No
leukocyte aggregation	9.92597e-05	Yes
cellular response to chemical stimulus	0.000126787	No
regulation of T cell activation	0.000153553	Yes
regulation of response to external stimulus	0.00017374	No
positive regulation of transcription, DNA-templated	0.000197706	No
positive regulation of nucleic acid-templated transcription	0.000197706	No
positive regulation of RNA biosynthetic process	0.000207542	No
regulation of response to wounding	0.000220684	No
organ development	0.000245627	No
regulation of lymphocyte differentiation	0.00025571	Yes
homotypic cell-cell adhesion	0.000255748	Yes
response to organic substance	0.00026156	No
positive regulation of transcription from RNA polymerase II promoter	0.0003113	No
T cell aggregation	0.000319602	Yes
T cell activation	0.000319602	Yes
lymphocyte aggregation	0.000363483	Yes
regulation of signal transduction	0.000406338	No
leukocyte cell-cell adhesion	0.000418251	Yes
regulation of cytokine production	0.000494943	Yes
regulation of cytokine secretion	0.000501173	Yes
positive regulation of RNA metabolic process	0.00054633	No
positive regulation of macromolecule biosynthetic process	0.000610118	No
negative regulation of mononuclear cell proliferation	0.000624574	No
negative regulation of lymphocyte proliferation	0.000624574	Yes
regulation of anatomical structure morphogenesis	0.000686634	No
positive regulation of cell adhesion	0.000856615	Yes
negative regulation of leukocyte proliferation	0.000960742	Yes
regulation of metabolic process	0.00101986	No
regulation of cellular component organization	0.0011809	No
biological adhesion	0.0012859	No
positive regulation of nitrogen compound metabolic process	0.00133159	No
positive regulation of cellular metabolic process	0.00138781	No
positive regulation of cellular biosynthetic process	0.00140079	No
positive regulation of macromolecule metabolic process	0.0015842	No
positive regulation of nucleobase-containing compound metabolic process	0.001644	No
regulation of molecular function	0.00167347	No
alpha-beta T cell activation	0.00180831	Yes
T cell differentiation	0.00196977	Yes
regulation of vasculature development	0.00222447	No
cell communication	0.00247409	No
positive regulation of biosynthetic process	0.00268164	No
positive regulation of immune system process	0.0028165	No
cell adhesion	0.00296605	Yes
vasculature development	0.00302095	No
signal transduction	0.00316228	No
cellular response to stimulus	0.00353259	No
blood vessel development	0.00415516	No
nervous system development	0.00418989	No
regulation of leukocyte differentiation	0.00492171	Yes
lymphocyte activation	0.00494011	Yes
regulation of transcription from RNA polymerase II promoter	0.00549993	No
positive regulation of signaling	0.0055566	No
neurogenesis	0.0055874	No
negative regulation of response to stimulus	0.0058608	No
alpha-beta T cell differentiation	0.00600384	Yes
CD4-positive, alpha-beta T cell activation	0.00614953	Yes
regulation of B cell activation	0.00670648	Yes
regulation of intracellular signal transduction	0.0069072	No
leukocyte activation	0.00693816	Yes
regulation of protein localization	0.0071014	No
negative regulation of cell differentiation	0.00808471	No
regulation of establishment of protein localization	0.00847232	No
regulation of T cell differentiation	0.00887288	Yes
positive regulation of signal transduction	0.00889157	No
regulation of localization	0.00897591	No
regulation of T cell proliferation	0.00935035	Yes
positive regulation of cell death	0.00997048	No

## Sheet: delta-m4.2
GO_term	p_value	Immunology related
positive regulation of biological process	7.10063e-09	No
positive regulation of cellular process	1.74659e-08	No
immune system process	3.78721e-08	No
immune response	1.17361e-06	No
regulation of multicellular organismal process	3.41735e-06	No
positive regulation of cytokine production	1.18067e-05	Yes
positive regulation of cellular metabolic process	2.04978e-05	No
negative regulation of biological process	2.18962e-05	No
regulation of immune system process	2.36351e-05	No
positive regulation of macromolecule metabolic process	2.61035e-05	No
regulation of transcription from RNA polymerase II promoter	6.3523e-05	No
positive regulation of metabolic process	7.0654e-05	No
positive regulation of response to external stimulus	0.000119152	No
positive regulation of gene expression	0.000153856	No
regulation of response to stimulus	0.000171733	No
positive regulation of cellular biosynthetic process	0.000197308	No
regulation of macromolecule metabolic process	0.000203115	No
response to external stimulus	0.000277904	No
biological regulation	0.000322296	No
positive regulation of transcription from RNA polymerase II promoter	0.000333662	No
positive regulation of biosynthetic process	0.000340297	No
regulation of biological process	0.000369535	No
regulation of developmental process	0.000401736	No
negative regulation of cellular process	0.000404671	No
positive regulation of immune system process	0.000704435	No
positive regulation of macromolecule biosynthetic process	0.000762654	No
positive regulation of response to stimulus	0.000773724	No
regulation of RNA biosynthetic process	0.000859852	No
positive regulation of nitrogen compound metabolic process	0.000909873	No
regulation of response to external stimulus	0.000945722	No
positive regulation of multicellular organismal process	0.000986106	No
positive regulation of cell death	0.00125828	No
positive regulation of transcription, DNA-templated	0.00126304	No
positive regulation of nucleic acid-templated transcription	0.00126304	No
positive regulation of RNA biosynthetic process	0.00130852	No
regulation of primary metabolic process	0.00165572	No
response to other organism	0.00167659	No
response to external biotic stimulus	0.00167659	No
multi-organism process	0.00173595	No
regulation of apoptotic process	0.00179246	No
positive regulation of apoptotic process	0.00193923	No
regulation of cellular metabolic process	0.00194854	No
positive regulation of programmed cell death	0.00223904	Yes
regulation of RNA metabolic process	0.00225211	No
regulation of programmed cell death	0.00231824	Yes
regulation of metabolic process	0.00264883	No
positive regulation of RNA metabolic process	0.00265426	No
regulation of macromolecule biosynthetic process	0.00307713	No
regulation of cell differentiation	0.00340916	No
response to biotic stimulus	0.00350622	No
defense response	0.00358368	No
regulation of gene expression	0.0036014	No
regulation of cell death	0.00387155	No
regulation of transcription, DNA-templated	0.00424146	No
regulation of myeloid cell differentiation	0.00425066	Yes
regulation of cytokine production	0.00432582	Yes
regulation of nucleic acid-templated transcription	0.00492419	No
positive regulation of nucleobase-containing compound metabolic process	0.00493641	No
regulation of nitrogen compound metabolic process	0.00507999	No
regulation of cellular biosynthetic process	0.00528568	No
defense response to other organism	0.00597108	No
negative regulation of multicellular organismal process	0.00603999	No
regulation of hemopoiesis	0.00644253	No
regulation of nucleobase-containing compound metabolic process	0.00647757	No
cell differentiation	0.0074958	No
regulation of cellular process	0.00878262	No

## Sheet: delta-m5
GO_term	p_value	Immunology related
positive regulation of biological process	8.38593e-10	No
immune system process	8.62076e-10	No
positive regulation of cellular process	2.92781e-07	No
system development	2.97384e-07	No
cell differentiation	4.71184e-07	No
multicellular organismal development	6.16329e-07	No
regulation of multicellular organismal process	7.78608e-07	No
single-organism developmental process	1.19128e-06	No
cellular developmental process	1.30516e-06	No
developmental process	1.52793e-06	No
anatomical structure development	1.60302e-06	No
organ development	2.08032e-06	No
negative regulation of biological process	2.1783e-06	No
regulation of developmental process	2.78332e-06	No
regulation of response to stimulus	2.79042e-06	No
regulation of cell proliferation	5.79972e-06	No
positive regulation of multicellular organismal process	2.6657e-05	No
negative regulation of cellular process	3.61467e-05	No
regulation of cell differentiation	3.80477e-05	No
immune system development	5.2098e-05	No
regulation of immune system process	7.33273e-05	No
negative regulation of cell proliferation	0.000136221	No
response to other organism	0.000165218	No
response to external biotic stimulus	0.000165218	No
regulation of response to wounding	0.000167209	No
single-organism cellular process	0.000179779	No
leukocyte differentiation	0.000210794	Yes
response to external stimulus	0.00028427	No
positive regulation of response to stimulus	0.000287035	No
response to biotic stimulus	0.000377494	No
regulation of response to external stimulus	0.000467522	No
hematopoietic or lymphoid organ development	0.000508544	Yes
regulation of multicellular organismal development	0.00051119	No
hemopoiesis	0.00051186	No
single-organism process	0.000580344	No
leukocyte activation	0.000586377	Yes
positive regulation of developmental process	0.000591425	No
positive regulation of cell differentiation	0.000919428	No
positive regulation of cytokine production	0.00105402	Yes
lymphocyte activation	0.00115489	Yes
negative regulation of multicellular organismal process	0.00127878	No
immune response	0.00131869	No
regulation of cell death	0.00131955	No
positive regulation of immune system process	0.00161748	No
regulation of apoptotic process	0.00173531	No
cell activation	0.00180428	No
defense response to other organism	0.0019021	No
negative regulation of response to stimulus	0.00193529	No
regulation of programmed cell death	0.00225724	Yes
positive regulation of macromolecule metabolic process	0.00271725	No
dendritic cell differentiation	0.00297671	Yes
leukocyte aggregation	0.00349743	Yes
homotypic cell-cell adhesion	0.00364055	Yes
regulation of immune response	0.00415378	No
positive regulation of gene expression	0.0050127	No
positive regulation of metabolic process	0.00647542	No
regulation of cytokine production	0.00855427	Yes
leukocyte cell-cell adhesion	0.00971193	Yes
